# Supplementary material for: Spontaneous termination of chaotic spiral wave dynamics in human cardiac ion channel models
Source: PLoS One. 2019 Aug 28;14(8):e0221401. doi: 10.1371/journal.pone.0221401 (PMC6713330; doi:10.1371/journal.pone.0221401)
Supplement: S1 Data — Each folder contains data sets for the TNNP and the BOCF model, respectively. (GZ) [file pone.0221401.s007.gz]

Archive with 46 entries (39 files):
- N_Spiral_Wave_Distribution(Fig.6)/BOCF_N_PS_Ratio_640.npy
- N_Spiral_Wave_Distribution(Fig.6)/TNNP_N_PS_Ratio_1536.npy
- Average_Lifetimes(Fig.3)/BOCF/Termination_Times_288.dat
- Average_Lifetimes(Fig.3)/TNNP/Termination_Times_896.dat
- Average_Number_Spiral_Waves(Fig.4)
- N_Spiral_Wave_Distribution(Fig.6)
- N_Spiral_Wave_Distribution(Fig.6)/TNNP_N_PS_Ratio_1280.npy
- N_Spiral_Before_Termination(Fig.7)/BOCF_Time_Data_640.npy
- Average_Lifetimes(Fig.3)/BOCF/Termination_Times_256.dat
- Single_NSpiral_Data(Fig.5)/BOCF_Time_89.npy
- Average_Lifetimes(Fig.3)/BOCF/Termination_Times_384.dat
- Average_Lifetimes(Fig.3)/BOCF/Termination_Times_448.dat
- Average_Lifetimes(Fig.3)/BOCF/Termination_Times_416.dat
- Average_Lifetimes(Fig.3)/TNNP/Termination_Times_1024.dat
- N_Spiral_Wave_Distribution(Fig.6)/BOCF_N_PS_Ratio_512.npy
- N_Spiral_Before_Termination(Fig.7)/TNNP_Time_Data_1792.npy
- Average_Lifetimes(Fig.3)/BOCF/Termination_Times_576.dat
- Average_Lifetimes(Fig.3)/TNNP/Termination_Times_1408.dat
- Average_Lifetimes(Fig.3)/BOCF/Termination_Times_608.dat
- N_Spiral_Wave_Distribution(Fig.6)/TNNP_N_PS_Ratio_1792.npy
- Average_Lifetimes(Fig.3)/BOCF/Termination_Times_352.dat
- Average_Lifetimes(Fig.3)/TNNP/Termination_Times_1152.dat
- Average_Lifetimes(Fig.3)/TNNP/Termination_Times_1536.dat
- Average_Lifetimes(Fig.3)/BOCF/Termination_Times_544.dat
- Average_Lifetimes(Fig.3)/BOCF/Termination_Times_320.dat
- N_Spiral_Before_Termination(Fig.7)/TNNP_N_PS_Data_1792.npy
- Single_NSpiral_Data(Fig.5)/TNNP_N_PS_67.npy
- Average_Lifetimes(Fig.3)/TNNP/Termination_Times_1280.dat
- Average_Lifetimes(Fig.3)/BOCF/Termination_Times_512.dat
- Average_Number_Spiral_Waves(Fig.4)/BOCF_2D_Average_PS_Counts.dat
- Average_Lifetimes(Fig.3)/TNNP/Termination_Times_1664.dat
- Average_Lifetimes(Fig.3)/BOCF/Termination_Times_480.dat
- Average_Lifetimes(Fig.3)/BOCF/Termination_Times_672.dat
- N_Spiral_Before_Termination(Fig.7)
- Average_Lifetimes(Fig.3)/BOCF/Termination_Times_704.dat
- Average_Lifetimes(Fig.3)/BOCF
- Average_Lifetimes(Fig.3)
- Average_Lifetimes(Fig.3)/BOCF/Termination_Times_640.dat
- N_Spiral_Before_Termination(Fig.7)/BOCF_N_PS_Data_640.npy
- Single_NSpiral_Data(Fig.5)/BOCF_N_PS_89.npy
- Single_NSpiral_Data(Fig.5)/TNNP_Time_67.npy
- Average_Number_Spiral_Waves(Fig.4)/TNNP_2D_Average_PS_Counts.dat
- N_Spiral_Wave_Distribution(Fig.6)/BOCF_N_PS_Ratio_384.npy
- Single_NSpiral_Data(Fig.5)
- Average_Lifetimes(Fig.3)/TNNP
- Average_Lifetimes(Fig.3)/TNNP/termination_times_TNNP.dat
