# Supplementary material for: Spontaneous termination of chaotic spiral wave dynamics in human cardiac ion channel models
Source: PLoS One. 2019 Aug 28;14(8):e0221401. doi: 10.1371/journal.pone.0221401 (PMC6713330; doi:10.1371/journal.pone.0221401)
Supplement: S1 Data — Each folder contains data sets for the TNNP and the BOCF model, respectively. (GZ) [file pone.0221401.s007.gz › Average_Lifetimes(Fig.3)/BOCF/Termination_Times_288.dat]

          1  5.496000000E+03
          2  1.193400000E+04
          3  5.880000000E+02
          4  1.827000000E+04
          5  6.888000000E+03
          6  7.636000000E+03
          7  1.527000000E+03
          8  4.069000000E+03
          9  1.341800098E+04
         10  8.120000000E+02
         11  4.037000000E+03
         12  1.080000000E+03
         13  3.204600000E+04
         14  3.237000000E+03
         15  1.046000000E+03
         16  1.116600000E+04
         17  3.526000000E+04
         18  4.320000000E+03
         19  6.926000000E+03
         20  2.500500195E+04
         21  9.779998779E+02
         22  2.967400195E+04
         23  6.232000000E+03
         24  2.829000000E+03
         25  2.112600000E+04
         26  6.240000610E+02
         27  8.684000000E+03
         28  1.184000000E+03
         29  3.557100000E+04
         30  1.088900000E+04
         31  2.342000000E+03
         32  2.190700000E+04
         33  1.303000000E+03
         34  2.594000000E+03
         35  4.986000000E+03
         36  8.125000000E+03
         37  1.281700000E+04
         38  3.510000000E+02
         39  2.362000000E+03
         40  4.708000000E+03
         41  6.659999390E+02
         42  2.101000195E+04
         43  1.442000000E+03
         44  3.010000000E+02
         45  2.030000122E+03
         46  2.399000000E+03
         47  7.000000000E+01
         48  2.356000000E+03
         49  1.130000000E+03
         50  1.572300000E+04
         51  1.150500000E+04
         52  1.464000122E+03
         53  1.034900000E+04
         54  5.839000000E+03
         55  4.790000000E+02
         56  1.347200000E+04
         57  1.594000122E+03
         58  9.808000000E+03
         59  5.135000000E+03
         60  1.373600000E+04
         61  5.242000000E+03
         62  5.352000000E+03
         63  1.204000000E+03
         64  2.110000000E+02
         65  1.279000122E+03
         66  6.575000000E+03
         67  1.985200000E+04
         69  5.327000000E+03
         70  3.913000000E+03
         71  5.982000000E+03
         72  2.677500000E+04
         73  7.197000488E+03
         74  9.220001221E+02
         75  4.811500391E+04
         76  1.251000000E+03
         77  1.116600000E+04
         78  1.859000122E+03
         79  1.701000000E+03
         80  3.097000000E+03
         81  1.492100000E+04
         82  8.279000000E+03
         83  2.503100000E+04
         84  9.691000000E+03
         85  7.809000488E+03
         86  4.395000000E+03
         87  2.914000000E+03
         88  2.857000000E+03
         89  5.366000000E+03
         90  2.275000000E+03
         91  5.222000000E+03
         92  2.380000000E+02
         93  3.776000000E+03
         94  5.839000000E+03
         95  4.988000000E+03
         96  4.462000000E+03
         97  2.917000000E+03
         98  4.880000000E+02
         99  1.296100000E+04
        100  1.202900000E+04
        101  2.798000000E+03
        102  1.200000000E+04
        103  1.043000000E+03
        104  7.810000000E+02
        105  1.016600000E+04
        106  4.039999390E+02
        107  8.919000977E+03
        108  7.208000000E+03
        109  2.424000000E+03
        110  3.518000244E+03
        111  3.530000244E+03
        112  3.799300391E+04
        113  2.016600000E+04
        114  6.872000000E+03
        115  9.975000977E+03
        116  2.552000244E+03
        117  1.082100098E+04
        118  1.954000000E+03
        119  7.332000000E+03
        120  1.093000000E+03
        121  3.017000000E+03
        122  1.288000122E+03
        123  4.069999390E+02
        124  5.737000488E+03
        125  1.357999878E+03
        126  1.389000000E+04
        127  3.990000000E+03
        128  3.480000000E+02
        129  3.676000000E+03
        130  3.314000244E+03
        131  5.203000000E+03
        132  7.190000000E+02
        133  1.140200000E+04
        134  1.522000000E+03
        135  8.946000977E+03
        136  1.597000000E+03
        137  8.724000000E+03
        138  1.363000122E+03
        139  4.765000000E+03
        140  1.147700000E+04
        141  9.404000000E+03
        142  1.033600000E+04
        143  3.982000000E+03
        144  2.610600000E+04
        145  1.582000000E+03
        146  7.340000488E+03
        147  6.744000000E+03
        148  2.298000000E+03
        149  4.751000000E+03
        150  8.558000000E+03
        151  5.434000000E+03
        152  9.482000977E+03
        153  4.358000000E+03
        154  1.714000122E+03
        155  9.031000000E+03
        156  6.715000000E+03
        157  2.096000000E+03
        158  2.448100000E+04
        159  7.446000000E+03
        160  1.509400098E+04
        161  2.060000000E+03
        162  1.216000122E+03
        163  9.490001221E+02
        164  1.197000122E+03
        165  1.287700000E+04
        166  6.116000000E+03
        167  8.410000000E+03
        168  5.551000000E+03
        169  1.436200000E+04
        170  5.701000000E+03
        171  1.109999878E+03
        172  4.005000244E+03
        173  4.017000244E+03
        174  1.147000000E+03
        176  2.836100000E+04
        177  2.740000000E+03
        178  2.880000000E+02
        179  2.685000000E+03
        180  1.124900000E+04
        181  1.682000000E+03
        182  1.576300098E+04
        183  7.949999390E+02
        184  2.714000000E+03
        185  1.960500195E+04
        186  2.832000000E+03
        187  1.519600000E+04
        188  3.019000000E+03
        189  9.429999390E+02
        190  1.901000122E+03
        191  2.536000000E+03
        192  5.162000000E+03
        193  4.127000000E+03
        194  5.497000000E+03
        195  2.913000000E+03
        196  7.410000000E+02
        197  1.841000000E+04
        198  8.582000000E+03
        199  1.550300000E+04
        200  2.016900000E+04
