# Supplementary material for: Spontaneous termination of chaotic spiral wave dynamics in human cardiac ion channel models
Source: PLoS One. 2019 Aug 28;14(8):e0221401. doi: 10.1371/journal.pone.0221401 (PMC6713330; doi:10.1371/journal.pone.0221401)
Supplement: S1 Data — Each folder contains data sets for the TNNP and the BOCF model, respectively. (GZ) [file pone.0221401.s007.gz › Average_Lifetimes(Fig.3)/TNNP/Termination_Times_896.dat]

          1  3.452000000E+03
          2  7.122999512E+03
          3  1.132000000E+03
          4  2.957999756E+03
          5  1.320299902E+04
          6  2.408000000E+03
          7  9.846000000E+03
          8  3.592000000E+03
          9  8.397000000E+03
         10  6.883000000E+03
         11  1.613200000E+04
         12  4.086000244E+03
         13  7.720000000E+02
         14  1.045000000E+03
         15  9.869999390E+02
         16  4.730000000E+02
         17  4.800000000E+02
         18  1.142000000E+03
         19  7.890000000E+02
         20  1.409000000E+03
         21  5.953000000E+03
         22  1.170000000E+03
         23  1.110000000E+03
         24  5.820000000E+02
         25  2.960000000E+03
         26  4.669000000E+03
         27  8.090000000E+02
         28  4.976000000E+03
         29  3.537000000E+03
         30  5.792000000E+03
         31  7.930000000E+02
         32  1.340000000E+03
         33  1.229000000E+03
         34  1.113000000E+03
         35  7.410000000E+02
         36  7.440000000E+02
         37  1.160999878E+03
         38  3.529999695E+02
         39  6.630000000E+02
         40  4.417000000E+03
         41  3.440000000E+02
         42  6.820000000E+02
         43  1.226299902E+04
         44  1.175000000E+03
         45  6.210000000E+02
         46  3.290000000E+02
         47  6.979999390E+02
         48  6.609999390E+02
         49  3.033000000E+03
         50  1.202000000E+03
          1  1.559500000E+04
          2  1.869000000E+03
          3  3.648000000E+03
          4  7.679999390E+02
          5  9.240000000E+02
          6  9.559999390E+02
          7  1.208000000E+03
          8  4.553999512E+03
          9  2.421000000E+03
         10  3.209999756E+03
         11  6.104000000E+03
         12  8.880000000E+02
         13  1.378999878E+03
         14  1.044000000E+03
         15  1.718999878E+03
         16  7.600000000E+02
         17  7.670000610E+02
         18  1.251999878E+03
         19  6.759000000E+03
         20  3.490000000E+02
         21  5.550000000E+02
         22  7.419999390E+02
         23  2.133000000E+03
         24  8.820000000E+02
         25  2.270999756E+03
         26  7.489999390E+02
         27  9.059999390E+02
         28  3.200000000E+02
         29  6.930000000E+02
         30  2.720000000E+03
         31  6.036000000E+03
         32  9.330000000E+02
         33  8.130000000E+02
         34  7.849999390E+02
         35  1.289000000E+03
         36  8.010000000E+02
         37  7.699000000E+03
         38  2.122000000E+03
         39  6.377000000E+03
         40  7.990000000E+02
         41  3.330000610E+02
         42  3.960000610E+02
         43  7.107000000E+03
         44  1.397000000E+03
         45  7.120000000E+02
         46  7.126000000E+03
         47  1.514000000E+03
         48  2.255000000E+03
         49  7.570000000E+02
         50  3.740000000E+02
          1  5.971000000E+03
          2  4.941000000E+03
          3  1.188500000E+04
          4  7.310000000E+02
          5  7.669999390E+02
          6  6.810000000E+02
          7  3.420000000E+02
          8  2.766999756E+03
          9  4.528000000E+03
         10  4.031999756E+03
         11  1.814000000E+03
         12  1.060000000E+03
         13  6.870000000E+02
         14  1.960999878E+03
         15  7.840000000E+02
         16  8.610000000E+02
         17  8.059999390E+02
         18  8.088000000E+03
         19  3.420000000E+02
         20  2.157000000E+03
         21  6.600000000E+02
         22  6.809999512E+03
         23  1.762999878E+03
         24  5.124000000E+03
         25  5.109999695E+02
         26  8.159999390E+02
         27  1.633999878E+03
         28  6.528999512E+03
         29  6.810000000E+02
         30  1.492999878E+03
         31  7.930000000E+02
         32  9.720000000E+02
         33  6.180000000E+02
         34  3.222000000E+03
         35  2.256300000E+04
         36  1.834999878E+03
         37  7.570000000E+02
         38  7.519999390E+02
         39  7.489999390E+02
         40  5.372000000E+03
         41  7.608000000E+03
         42  2.973000000E+03
         43  2.345000000E+03
         44  1.298000000E+03
         45  3.790000000E+02
         46  4.175000000E+03
         47  7.070000000E+02
         48  1.733000000E+03
         49  8.415000000E+03
         50  1.102000000E+03
          1  7.980000610E+02
          2  1.153000000E+03
          3  5.910000000E+02
          4  7.989999390E+02
          5  1.285500000E+04
          6  5.655000000E+03
          7  6.750000000E+03
          8  3.056000000E+03
          9  5.222000000E+03
         10  7.710000000E+02
         11  5.765000000E+03
         12  1.685000000E+03
         13  2.635000000E+03
         14  2.095000000E+03
         15  7.710000000E+02
         16  7.540000000E+02
         17  3.891999756E+03
         18  1.088000000E+03
         19  8.550000000E+02
         20  8.099999390E+02
         21  1.052000000E+03
         22  8.760000000E+02
         23  1.519000000E+03
         24  3.730000000E+02
         25  1.227000000E+04
         26  4.082999756E+03
         27  4.535000000E+03
         28  4.144000000E+03
         29  1.193000000E+03
         30  3.842000000E+03
         31  1.209300000E+04
         32  5.122000000E+03
         33  1.965999756E+03
         34  1.919000000E+03
         35  2.138000000E+03
         36  3.589999695E+02
         37  3.755000000E+03
         38  9.549999390E+02
         39  1.451199902E+04
         40  3.875000000E+03
         41  3.213000000E+03
         42  2.166000000E+03
         43  2.166000000E+03
         44  1.209000000E+03
         45  7.310000000E+02
         46  7.590000000E+02
         47  3.658000000E+03
         48  3.896000244E+03
         49  3.967999756E+03
         50  1.074000000E+03
