# Supplementary material for: Spontaneous termination of chaotic spiral wave dynamics in human cardiac ion channel models
Source: PLoS One. 2019 Aug 28;14(8):e0221401. doi: 10.1371/journal.pone.0221401 (PMC6713330; doi:10.1371/journal.pone.0221401)
Supplement: S1 Data — Each folder contains data sets for the TNNP and the BOCF model, respectively. (GZ) [file pone.0221401.s007.gz › Average_Lifetimes(Fig.3)/BOCF/Termination_Times_256.dat]

          1  5.085000000E+03
          2  7.878000488E+03
          3  6.789000000E+03
          4  4.770000000E+02
          6  1.962000000E+03
          7  7.579000488E+03
          8  1.341800000E+04
          9  5.429999390E+02
         10  1.087000000E+03
         11  1.427000000E+04
         12  3.706000000E+03
         13  6.260000000E+02
         14  7.211000488E+03
         15  7.720000000E+02
         16  1.375700000E+04
         17  4.142000000E+03
         18  3.300000000E+02
         19  1.321000000E+03
         20  2.509000000E+03
         21  2.220000000E+03
         22  1.089000122E+03
         23  8.190000610E+02
         24  1.542700000E+04
         25  5.610000000E+02
         26  4.706000000E+03
         27  1.626100000E+04
         28  2.298000000E+03
         29  9.455000977E+03
         30  5.150000000E+02
         31  3.158000000E+03
         32  6.740000000E+02
         33  2.814000000E+03
         34  2.589800000E+04
         35  1.014900000E+04
         37  2.990000610E+02
         38  1.680900195E+04
         39  8.840000977E+03
         40  3.905000000E+03
         41  3.559000000E+03
         42  7.494000000E+03
         43  2.668000000E+03
         44  1.274000122E+03
         45  4.520000000E+02
         46  5.834000000E+03
         47  1.194000000E+03
         48  1.152000000E+04
         49  1.595000122E+03
         50  1.894000000E+03
         51  2.256000000E+03
         52  1.120000000E+04
         53  2.930000000E+02
         55  5.590000610E+02
         56  5.330000000E+02
         57  2.622400000E+04
         58  2.797000000E+03
         59  2.519000000E+03
         60  3.110000000E+03
         61  1.883999878E+03
         62  1.241000000E+03
         63  6.500000000E+02
         64  1.368200000E+04
         65  7.070000000E+02
         66  3.293000000E+03
         67  3.260000244E+03
         68  1.180000000E+03
         69  3.460000244E+03
         70  4.905000000E+03
         71  4.892000000E+03
         72  8.146000000E+03
         73  7.156000488E+03
         74  8.359999390E+02
         75  1.283000000E+03
         77  1.627000000E+03
         78  6.558000000E+03
         79  3.330000000E+02
         80  1.160000000E+03
         83  4.575000000E+03
         84  1.334999878E+03
         85  4.080000610E+02
         87  1.487500000E+04
         88  5.403000000E+03
         89  3.022000000E+03
         90  8.128000000E+03
         91  4.426000000E+03
         92  2.730000000E+02
         93  9.090000000E+02
         94  2.200000000E+03
         95  6.100000000E+01
         96  0.000000000E+00
         97  4.708000000E+03
         98  1.127000000E+03
         99  6.700000610E+02
        100  2.520000000E+02
        101  7.650000000E+03
        102  3.280000000E+03
        103  3.730000000E+02
        104  3.090000000E+02
        105  8.930000000E+03
        106  2.366800195E+04
        107  2.269999390E+02
        108  3.660000000E+02
        109  2.691000000E+03
        110  1.416400000E+04
        111  3.083000000E+03
        112  3.279000000E+03
        113  5.089999390E+02
        114  4.207000000E+03
        115  2.099000000E+03
        116  2.171000000E+03
        117  3.770000000E+03
        118  1.175000122E+03
        119  7.420000000E+02
        120  2.869000000E+03
        121  8.750000000E+02
        122  3.223000000E+03
        123  1.254000000E+03
        124  2.700000000E+02
        125  9.350000610E+02
        126  3.506000000E+03
        127  1.438000122E+03
        128  5.940000000E+02
        129  4.026000000E+03
        130  5.511000000E+03
        131  5.605000000E+03
        132  3.780000000E+02
        133  3.020000244E+03
        134  1.365500000E+04
        135  1.156000122E+03
        136  1.412600000E+04
        137  1.938900000E+04
        138  4.351000000E+03
        139  1.885000000E+03
        140  2.080000610E+02
        141  4.833600000E+04
        142  1.023800000E+04
        143  3.530000000E+02
        144  3.676000000E+03
        145  1.977000000E+03
        146  2.596400195E+04
        147  1.191000000E+03
        148  1.369000122E+03
        149  8.590000000E+02
        150  8.750000000E+02
        151  4.716000000E+03
        152  3.285000000E+03
        153  3.211000000E+03
        154  1.260000000E+03
        155  5.245000000E+03
        156  3.230000000E+02
        157  2.890000610E+02
        158  1.495000000E+03
        159  5.139000000E+03
        160  3.716000244E+03
        161  3.718000000E+03
        162  1.098000000E+03
        163  3.584000000E+03
        164  2.753000000E+03
        165  7.520001221E+02
        166  3.570000000E+02
        167  7.645000488E+03
        168  8.382000000E+03
        170  2.807200195E+04
        171  1.565000122E+03
        172  2.570000000E+03
        173  2.831000000E+03
        174  2.800000610E+02
        175  4.827000000E+03
        176  7.870000000E+03
        177  2.752000000E+03
        178  7.400000000E+02
        179  5.080000000E+02
        180  1.373000000E+03
        181  1.940000000E+03
        182  1.978000000E+03
        183  5.950000000E+02
        184  1.830000000E+02
        185  8.783000977E+03
        186  5.834000000E+03
        187  7.542000000E+03
        188  1.778000122E+03
        189  1.770000000E+02
        191  1.618000000E+03
        192  3.060000610E+02
        193  1.183600000E+04
        194  5.329000000E+03
        195  2.503000000E+03
        196  6.739999390E+02
        197  2.522700000E+04
        198  1.595200000E+04
        199  1.024000000E+03
        200  2.391000000E+03
