# Supplementary material for: Spontaneous termination of chaotic spiral wave dynamics in human cardiac ion channel models
Source: PLoS One. 2019 Aug 28;14(8):e0221401. doi: 10.1371/journal.pone.0221401 (PMC6713330; doi:10.1371/journal.pone.0221401)
Supplement: S1 Data — Each folder contains data sets for the TNNP and the BOCF model, respectively. (GZ) [file pone.0221401.s007.gz › Average_Lifetimes(Fig.3)/BOCF/Termination_Times_384.dat]

          1  5.709000488E+03
          2  1.051400000E+04
          3  1.908999878E+03
          4  1.049490000E+05
          5  2.022600000E+04
          6  2.076300000E+04
          7  9.746000000E+03
          8  6.960000000E+02
          9  2.473600000E+04
         10  5.126000000E+03
         11  5.273000000E+03
         12  9.432000000E+03
         13  1.625000098E+04
         14  7.417100000E+04
         15  5.450000000E+02
         16  8.031000000E+03
         17  6.225000000E+03
         18  3.076000000E+03
         19  2.740300000E+04
         20  2.599200195E+04
         21  1.455300000E+04
         22  1.056900098E+04
         23  1.432600000E+04
         24  1.362900000E+04
         25  4.085800000E+04
         26  3.478600000E+04
         27  7.146900000E+04
         28  1.673600195E+04
         29  3.410000610E+02
         30  1.836300195E+04
         31  1.395600000E+04
         32  9.729000000E+03
         33  1.035700000E+04
         34  7.410700000E+04
         35  2.406500000E+04
         36  1.006450000E+05
         37  1.030360000E+05
         38  7.237800000E+04
         39  3.385200000E+04
         40  5.076000391E+04
         41  3.563300000E+04
         42  1.261000000E+03
         43  2.436000000E+04
         44  8.238700000E+04
         45  1.934300000E+04
         46  8.782000000E+03
         47  1.040700098E+04
         48  6.960000610E+02
         49  1.761600000E+04
         50  1.063600000E+04
         51  1.850800000E+04
         52  6.647000000E+03
         53  2.620400000E+04
         54  3.668500000E+04
         55  1.721800195E+04
         56  2.461800000E+04
         57  4.330700000E+04
         58  2.464000000E+03
         59  1.193700098E+04
         60  1.628800098E+04
         61  2.434900000E+04
         62  1.950100000E+04
         63  1.574600000E+04
         64  2.324300000E+04
         65  4.475000391E+04
         66  4.008200000E+04
         67  7.511600000E+04
         68  1.278900000E+04
         69  9.112700000E+04
         70  1.977800000E+04
         71  4.687600000E+04
         72  5.466400000E+04
         73  1.782999878E+03
         74  1.977800000E+04
         75  6.303000000E+03
         76  2.715500195E+04
         77  8.773000000E+03
         78  2.390100000E+04
         79  2.051800195E+04
         80  5.505800391E+04
         81  9.217000000E+03
         82  8.816000000E+03
         83  5.050300000E+04
         84  2.840600000E+04
         85  1.543200098E+04
         86  1.565600098E+04
         87  1.829000000E+03
         88  2.344500000E+04
         89  4.455700000E+04
         90  6.658000000E+03
         91  6.071300000E+04
         92  6.857000000E+03
         93  1.795100000E+04
         94  2.166000000E+04
         95  1.083000000E+03
         96  1.698000122E+03
         97  2.024900195E+04
         98  1.747900195E+04
         99  1.243800000E+04
        100  4.692000000E+03
        101  8.814000000E+03
        102  1.841600000E+04
        103  2.901200000E+04
        104  1.564500098E+04
        105  2.451400000E+04
        106  1.178600000E+04
        107  2.832700000E+04
        108  3.523800391E+04
        109  9.799000000E+03
        110  1.752300000E+04
        111  1.986000122E+03
        112  4.828000000E+03
        113  1.868100000E+04
        114  6.177000000E+03
        115  2.533600000E+04
        116  3.738000244E+03
        117  8.357000977E+03
        118  3.513500000E+04
        119  3.760400391E+04
        120  5.329700000E+04
        121  6.156300000E+04
        122  5.955700391E+04
        123  4.501000000E+04
        124  4.036000000E+04
        125  6.821400781E+04
        126  1.378900098E+04
        127  1.044900000E+04
        128  3.781700000E+04
        129  1.475100000E+04
        130  1.515500098E+04
        131  4.830000000E+02
        132  1.590000000E+03
        133  5.212000000E+03
        134  3.071500000E+04
        135  2.048600000E+04
        136  6.019800000E+04
        137  3.711100391E+04
        138  4.547700391E+04
        139  8.517800000E+04
        140  1.138800000E+04
        141  2.709800195E+04
        142  4.344300000E+04
        143  6.749000000E+03
        144  2.900400000E+04
        145  1.008000000E+03
        146  2.947700000E+04
        147  3.103900000E+04
        148  3.931200000E+04
        149  9.420500000E+04
        150  5.648700000E+04
        151  2.071600000E+04
        152  6.177600000E+04
        153  6.347000000E+03
        154  1.894000000E+03
        155  5.091700391E+04
        156  1.162900000E+04
        157  3.784800000E+04
        158  8.708000000E+03
        159  5.524000000E+03
        160  1.164080000E+05
        161  2.015300000E+04
        162  4.199000000E+03
        163  1.774000000E+03
        164  4.853000000E+03
        165  6.752000000E+03
        166  7.243000000E+03
        167  5.530000000E+03
        168  1.672000000E+04
        170  1.175500000E+04
        171  1.253900000E+04
        172  5.685000000E+03
        173  3.463000000E+03
        174  1.240700000E+04
        175  2.151700000E+04
        176  1.045800000E+04
        177  1.075000000E+03
        178  1.981000195E+04
        179  2.938300195E+04
        180  4.254000000E+03
        181  9.309000000E+04
        182  8.152000000E+03
        183  2.368900195E+04
        184  9.880000000E+03
        185  1.079980000E+05
        186  1.369000000E+03
        187  5.525000000E+03
        188  5.100000000E+01
        189  6.335800000E+04
        190  7.776700000E+04
        191  8.040000000E+02
        192  6.209000000E+03
        193  1.331600000E+04
        194  3.360000000E+03
        195  1.000200000E+04
        196  1.090000000E+03
        197  4.342500000E+04
        198  8.693000000E+03
        199  6.081000000E+03
        200  7.308000000E+03
