# Supplementary material for: Spontaneous termination of chaotic spiral wave dynamics in human cardiac ion channel models
Source: PLoS One. 2019 Aug 28;14(8):e0221401. doi: 10.1371/journal.pone.0221401 (PMC6713330; doi:10.1371/journal.pone.0221401)
Supplement: S1 Data — Each folder contains data sets for the TNNP and the BOCF model, respectively. (GZ) [file pone.0221401.s007.gz › Average_Lifetimes(Fig.3)/BOCF/Termination_Times_448.dat]

          1  1.138420000E+05
          2  1.440200000E+04
          3  1.720680156E+05
          4  1.254320000E+05
          5  2.416600000E+04
          6  1.848000000E+04
          7  7.753600000E+04
          8  2.599100195E+04
          9  6.063900000E+04
         10  2.151100000E+05
         11  2.298000000E+04
         12  5.305500000E+04
         13  1.607000000E+03
         14  3.724200000E+04
         15  9.683000000E+03
         16  3.900900000E+04
         17  6.268800391E+04
         18  3.710100000E+04
         19  4.435100000E+04
         20  2.044350000E+05
         21  7.601500000E+04
         22  8.974300000E+04
         23  7.104000488E+03
         24  3.286400000E+04
         25  4.209100000E+04
         26  2.421600000E+04
         27  8.250000000E+03
         28  1.087610000E+05
         29  3.040000000E+02
         30  8.495500000E+04
         31  9.120700000E+04
         32  1.479000000E+03
         33  1.766300000E+04
         34  3.847400000E+04
         35  1.767900000E+04
         36  6.320200391E+04
         37  3.148800000E+04
         38  2.229100000E+04
         39  1.771900000E+04
         40  4.687900000E+04
         41  5.500500000E+04
         42  5.364400000E+04
         43  2.960700000E+04
         44  3.239900000E+04
         45  5.491400000E+04
         46  7.055000000E+03
         47  1.291400000E+04
         48  3.483500000E+04
         49  8.147200781E+04
         50  3.654000000E+03
         51  7.532500000E+04
         52  4.524000000E+04
         53  4.590400000E+04
         54  1.936860000E+05
         55  6.656000000E+03
         56  4.902800000E+04
         57  4.811000000E+03
         58  2.563100000E+05
         59  2.180100000E+04
         60  3.420700391E+04
         61  4.600400391E+04
         62  2.294200000E+04
         63  6.140500000E+04
         64  1.214500098E+04
         65  2.059000000E+03
         66  1.349900000E+04
         67  5.010000000E+04
         68  6.651800000E+04
         69  1.515900098E+04
         70  5.237700000E+04
         71  2.276000000E+03
         72  5.307800000E+04
         73  2.463500195E+04
         74  8.494300000E+04
         75  6.269500000E+04
         76  4.037300391E+04
         77  7.483700781E+04
         78  1.059150078E+05
         79  8.323000781E+04
         80  2.611200000E+04
         81  1.657030000E+05
         82  6.248300000E+04
         83  3.343300000E+04
         84  8.227000000E+03
         85  2.605500000E+04
         86  3.342100000E+04
         87  6.028000000E+04
         88  2.351300000E+04
         89  6.599700000E+04
         90  6.983000000E+04
         91  1.418000122E+03
         92  7.113100000E+04
         93  6.108400000E+04
         94  9.992800781E+04
         95  8.427000977E+03
         96  4.811200000E+04
         97  2.014400156E+05
         98  1.078300000E+05
         99  1.615500098E+04
        100  7.694400000E+04
        101  4.221000000E+03
        102  6.278200000E+04
        103  7.547000000E+03
        104  4.148500000E+04
        105  7.107600000E+04
        106  5.267200000E+04
        107  3.477500391E+04
        108  1.073000000E+03
        109  1.402400098E+04
        110  2.814000000E+04
        111  1.373730000E+05
        112  1.247300000E+04
        113  1.952500000E+04
        114  4.058000000E+04
        115  3.232500000E+04
        116  9.116200781E+04
        117  3.534600391E+04
        118  1.327900098E+04
        119  4.785800000E+04
        120  1.670500000E+04
        121  4.137300000E+04
        122  1.573200098E+04
        123  2.700500195E+04
        124  1.480900000E+04
        125  8.126000488E+03
        126  2.482400000E+04
        127  4.030000000E+03
        128  2.633500000E+04
        129  5.578600000E+04
        130  3.874400000E+04
        131  1.333430156E+05
        132  1.648830000E+05
        133  4.900000000E+04
        134  4.222000000E+03
        135  4.777100391E+04
        136  3.858700000E+04
        137  2.031400000E+04
        138  7.820500000E+04
        139  6.572000000E+03
        140  3.015000195E+04
        141  7.254400781E+04
        142  5.041000000E+03
        143  1.390400000E+05
        144  2.536100195E+04
        145  8.357000000E+04
        146  3.001200000E+04
        147  1.293200000E+04
        148  6.175200000E+04
        149  5.575500000E+04
        150  1.321000000E+03
        151  8.773800781E+04
        152  2.030300000E+04
        153  1.119100000E+04
        154  3.822600000E+04
        155  1.592370000E+05
        156  1.255220000E+05
        157  3.650000391E+04
        158  8.045000488E+03
        159  2.496000000E+03
        160  3.669500000E+04
        161  2.375800000E+04
        162  1.513950000E+05
        163  4.269000000E+03
        164  2.285000000E+04
        165  4.323700000E+04
        166  1.133000000E+03
        167  3.604500391E+04
        168  1.230100000E+05
        169  1.264040000E+05
        170  3.705100000E+04
        171  1.111000000E+04
        172  2.658000000E+03
        173  1.778900000E+04
        174  1.479610000E+05
        175  4.157700000E+04
        176  2.362200000E+04
        177  7.398800000E+04
        178  6.058400000E+04
        179  1.327980000E+05
        180  6.343000391E+04
        181  4.849400000E+04
        182  9.969000000E+03
        183  8.778500000E+04
        184  3.961200000E+04
        185  6.963000000E+04
        186  4.904800000E+04
        187  3.584000000E+04
        188  9.244500781E+04
        189  8.348000000E+03
        190  3.778500391E+04
        191  8.597400000E+04
        192  8.277000000E+03
        193  1.592300098E+04
        194  1.039210000E+05
        195  1.373200000E+04
        196  4.303600000E+04
        197  2.896200000E+04
        198  9.240000610E+02
        199  9.579500000E+04
        200  7.599400781E+04
