# Supplementary material for: Spontaneous termination of chaotic spiral wave dynamics in human cardiac ion channel models
Source: PLoS One. 2019 Aug 28;14(8):e0221401. doi: 10.1371/journal.pone.0221401 (PMC6713330; doi:10.1371/journal.pone.0221401)
Supplement: S1 Data — Each folder contains data sets for the TNNP and the BOCF model, respectively. (GZ) [file pone.0221401.s007.gz › Average_Lifetimes(Fig.3)/BOCF/Termination_Times_416.dat]

          1  4.634800000E+04
          2  1.355900000E+04
          3  1.669700000E+04
          4  6.308000000E+03
          5  7.267600000E+04
          6  5.732900000E+04
          7  8.329200000E+04
          8  6.833700000E+04
          9  1.212000000E+04
         10  1.383800000E+04
         11  4.024100000E+04
         12  5.986000000E+03
         13  2.710700195E+04
         14  6.148000000E+03
         15  5.048400000E+04
         16  3.332800000E+04
         17  3.564700000E+04
         18  1.857100195E+04
         19  2.356000000E+03
         20  6.497400391E+04
         21  2.186900000E+04
         22  3.288500000E+04
         23  7.307500000E+04
         24  7.250000488E+03
         25  1.759700000E+04
         26  7.886000000E+03
         27  1.588100098E+04
         28  2.488400000E+04
         29  9.469000000E+03
         30  4.052000000E+03
         31  1.191050000E+05
         32  1.147680000E+05
         33  9.232000000E+03
         34  5.407000000E+03
         35  1.722600000E+04
         36  2.038000000E+03
         37  5.874000000E+03
         38  1.819500195E+04
         39  1.655900000E+04
         40  2.097700195E+04
         41  2.975400000E+04
         42  4.976400391E+04
         43  3.837100391E+04
         44  1.500600098E+04
         45  1.102500098E+04
         46  4.508000000E+03
         47  1.021300000E+04
         48  6.157500000E+04
         49  1.948100000E+04
         50  1.083400000E+04
         51  1.606000000E+03
         52  9.970000000E+02
         53  9.680400000E+04
         54  2.236500000E+04
         55  1.153900098E+04
         56  3.543700391E+04
         57  1.489000000E+03
         58  9.082000000E+03
         59  4.190000000E+02
         60  1.374200000E+04
         61  1.066500000E+04
         62  4.138000000E+04
         63  3.321300000E+04
         64  3.169000000E+03
         65  3.785600000E+04
         66  3.038900000E+04
         67  4.136400000E+04
         68  2.702000000E+03
         69  1.011000000E+03
         70  3.167000000E+03
         71  3.501400000E+04
         72  1.956200000E+04
         73  1.735000000E+04
         74  5.900000000E+01
         75  2.972800000E+04
         76  1.123700098E+04
         77  6.990400781E+04
         78  9.990001221E+02
         79  3.420100000E+04
         80  1.946300195E+04
         81  1.657800000E+04
         82  2.226000000E+04
         83  2.391500000E+04
         84  3.585100000E+04
         85  2.962100000E+04
         86  2.092500000E+04
         87  5.637500000E+04
         88  3.154500000E+04
         89  1.127400000E+04
         90  2.419800000E+04
         91  2.972900195E+04
         92  1.593200098E+04
         93  3.305700000E+04
         94  5.231500000E+04
         95  3.342800000E+04
         96  2.323400000E+04
         97  1.481300098E+04
         98  9.121000977E+03
         99  1.377100000E+04
        100  1.269200000E+04
        101  6.466600000E+04
        102  2.182200000E+04
        103  4.460800000E+04
        104  2.772800000E+04
        105  3.596200000E+04
        106  2.314000000E+03
        107  3.280900000E+04
        108  1.509200098E+04
        109  1.593180000E+05
        110  3.981300000E+04
        111  1.108300000E+04
        112  2.402900000E+04
        113  6.384200000E+04
        114  3.225400000E+04
        115  1.584000000E+04
        116  1.943300000E+04
        117  1.062000122E+03
        118  6.312400000E+04
        119  2.728700195E+04
        120  2.504100000E+04
        121  3.968000000E+03
        122  6.907800781E+04
        123  2.526000000E+03
        124  5.598000000E+03
        125  3.520300000E+04
        126  5.219600391E+04
        127  1.025000000E+04
        128  2.145100195E+04
        129  4.299000000E+04
        130  4.212800000E+04
        131  1.385900000E+04
        132  1.384300000E+04
        133  1.076980000E+05
        134  4.623400000E+04
        135  2.241100000E+04
        136  1.085110000E+05
        137  1.518100000E+04
        138  1.738000000E+04
        139  1.461700000E+04
        140  2.052200195E+04
        141  5.304000000E+03
        142  1.350900000E+04
        143  3.540500391E+04
        144  5.512000000E+04
        145  6.718000000E+04
        146  2.479300000E+04
        147  3.417300000E+04
        148  2.278200000E+04
        149  4.465700000E+04
        150  1.848600000E+04
        151  2.324200195E+04
        152  2.178400195E+04
        153  6.537000000E+03
        154  1.043600000E+04
        155  8.744400000E+04
        156  5.061900391E+04
        157  2.407700195E+04
        158  7.803700000E+04
        159  2.243700000E+04
        160  1.226600000E+04
        161  1.197300098E+04
        162  2.809600000E+04
        163  4.213400000E+04
        164  1.806500000E+04
        165  9.452700781E+04
        166  1.738100195E+04
        167  3.061800000E+04
        168  7.300200781E+04
        169  4.535800000E+04
        170  4.238000000E+03
        171  6.367000000E+03
        172  1.493200000E+04
        173  1.279000000E+03
        174  9.890600000E+04
        175  6.852000000E+03
        176  2.293700195E+04
        177  6.873600000E+04
        178  2.130400000E+04
        179  1.089200000E+04
        180  1.239800000E+04
        181  2.586900000E+04
        182  3.201600000E+04
        183  4.376000000E+03
        184  1.636100000E+04
        185  3.532600000E+04
        186  1.177000000E+03
        188  2.458700195E+04
        189  4.686000000E+03
        190  5.293300000E+04
        191  7.223000000E+03
        192  7.288000488E+03
        193  3.159400000E+04
        194  1.506400098E+04
        195  2.423500000E+04
        196  7.649000000E+04
        197  4.476000000E+03
        198  3.619800000E+04
        199  3.760200000E+04
        200  3.058500000E+04
