# Supplementary material for: Spontaneous termination of chaotic spiral wave dynamics in human cardiac ion channel models
Source: PLoS One. 2019 Aug 28;14(8):e0221401. doi: 10.1371/journal.pone.0221401 (PMC6713330; doi:10.1371/journal.pone.0221401)
Supplement: S1 Data — Each folder contains data sets for the TNNP and the BOCF model, respectively. (GZ) [file pone.0221401.s007.gz › Average_Lifetimes(Fig.3)/TNNP/Termination_Times_1024.dat]

          1  4.426000000E+03
          2  1.456000000E+03
          3  1.809800000E+04
          4  3.424999756E+03
          5  2.460000000E+03
          6  3.519999756E+03
          7  6.310000000E+02
          8  7.221000000E+03
          9  5.958999512E+03
         10  5.550000000E+02
         11  5.797000000E+03
         12  1.620100000E+04
         13  8.980000000E+02
         14  2.775000000E+03
         15  7.418000000E+03
         16  6.989999390E+02
         17  7.580000000E+02
         18  2.449000000E+03
         19  1.211599902E+04
         20  8.809999390E+02
         21  1.208999878E+03
         22  9.339999390E+02
         23  1.229000000E+03
         24  1.263000000E+03
         25  1.069500000E+04
         26  9.210000000E+02
         27  1.504800000E+04
         28  1.674000000E+03
         29  8.225000000E+03
         30  3.282900000E+04
         31  4.376000000E+03
         32  6.450000000E+02
         33  2.331000000E+03
         34  1.048599902E+04
         35  1.885000000E+03
         36  7.174999512E+03
         37  8.389999390E+02
         38  2.626000000E+03
         39  5.910000000E+02
         40  1.999999878E+03
         41  1.123099902E+04
         42  4.719999512E+03
         43  6.899999390E+02
         44  8.600000000E+02
         45  7.887000000E+03
         46  2.338000000E+03
         47  1.665000000E+03
         48  6.993000000E+03
         49  2.237699805E+04
         50  2.026999878E+03
          1  8.529999390E+02
          2  1.112000000E+03
          3  1.610600000E+04
          4  2.073000000E+03
          5  8.110000000E+02
          6  8.180000000E+02
          7  4.615000000E+03
          8  9.149999390E+02
          9  8.700000000E+02
         10  3.238999756E+03
         11  4.823000000E+03
         12  9.430000000E+02
         13  2.254999756E+03
         14  1.054000000E+03
         15  9.424000000E+03
         16  7.921999512E+03
         17  6.541000000E+03
         18  6.220000000E+02
         19  6.819999390E+02
         20  6.450000000E+02
         21  1.454000000E+03
         22  7.609999390E+02
         23  2.613999756E+03
         24  4.307000000E+03
         25  1.748000000E+03
         26  8.480000000E+02
         27  8.090000000E+02
         28  7.380000000E+02
         29  7.600000000E+02
         30  4.952000000E+03
         31  9.490000000E+03
         32  1.758999805E+04
         33  6.857000000E+03
         34  6.380000000E+02
         35  2.168000000E+03
         36  6.940000000E+02
         37  6.563000000E+03
         38  7.794999512E+03
         39  2.614000000E+03
         40  1.549000000E+03
         41  3.929000000E+03
         42  6.330000000E+02
         43  3.237000000E+03
         44  1.166000000E+03
         45  4.796999512E+03
         46  4.100000000E+02
         47  4.838000000E+03
         48  1.742000000E+03
         49  2.012000000E+03
         50  6.037999512E+03
          1  2.781000000E+03
          2  1.678299805E+04
          3  1.459399902E+04
          4  3.455000000E+03
          5  6.309999390E+02
          6  3.402000000E+03
          7  2.142000000E+03
          8  6.670000000E+03
          9  6.509999390E+02
         10  8.030000000E+02
         11  8.211000000E+03
         12  1.456999878E+03
         13  2.858000000E+03
         14  1.440000000E+03
         15  1.061000000E+03
         16  1.551099902E+04
         17  5.760000000E+02
         18  7.303000000E+03
         19  1.024500000E+04
         20  3.459999756E+03
         21  3.981000000E+03
         22  3.900999756E+03
         23  1.123000000E+03
         24  4.640000000E+02
         25  2.733999756E+03
         26  5.867000000E+03
         27  4.841999512E+03
         28  1.219000000E+03
         29  6.820000000E+03
         30  1.215000000E+03
         31  6.091000000E+03
         32  7.920000000E+03
         33  5.300000610E+02
         34  6.319000000E+03
         35  1.001900000E+04
         36  2.098999756E+03
         37  8.140000000E+02
         38  2.944000000E+03
         39  7.010000000E+02
         40  6.703999512E+03
         41  1.183299902E+04
         42  5.690000000E+02
         43  4.940000000E+02
         44  4.680000000E+02
         45  4.687000000E+03
         46  1.525000000E+03
         47  5.877999512E+03
         48  1.057000000E+03
         49  1.593000000E+03
         50  6.250000000E+02
          1  5.677000000E+03
          2  1.434000000E+03
          3  7.590000000E+02
          4  1.337599902E+04
          5  3.260000000E+03
          6  6.260000000E+02
          7  5.179999390E+02
          8  1.161000000E+03
          9  5.895000000E+03
         10  9.710000000E+02
         11  7.870000000E+02
         12  4.723000000E+03
         13  7.920000610E+02
         14  3.709000000E+03
         15  5.448999512E+03
         16  2.464999756E+03
         17  2.190000000E+03
         18  5.419999390E+02
         19  1.492000000E+03
         20  2.192800000E+04
         21  1.467999878E+03
         22  7.256000000E+03
         23  6.929999390E+02
         24  3.265000000E+03
         25  5.580000610E+02
         26  1.432000000E+03
         27  7.750000000E+02
         28  2.276000000E+03
         29  1.253000000E+03
         30  8.998999023E+03
         31  8.370000000E+02
         32  6.150000000E+02
         33  1.305000000E+03
         34  4.512000000E+03
         35  3.779999756E+03
         36  1.272000000E+03
         37  1.681000000E+03
         38  5.880000000E+02
         39  7.602999512E+03
         40  8.699999390E+02
         41  7.856999512E+03
         42  1.982000000E+03
         43  3.784000000E+03
         44  6.561000000E+03
         45  8.640000000E+02
         46  4.307000000E+03
         47  5.980000000E+02
         48  3.050000000E+03
         49  9.309998779E+02
         50  8.540000000E+02
