# Supplementary material for: Spontaneous termination of chaotic spiral wave dynamics in human cardiac ion channel models
Source: PLoS One. 2019 Aug 28;14(8):e0221401. doi: 10.1371/journal.pone.0221401 (PMC6713330; doi:10.1371/journal.pone.0221401)
Supplement: S1 Data — Each folder contains data sets for the TNNP and the BOCF model, respectively. (GZ) [file pone.0221401.s007.gz › Average_Lifetimes(Fig.3)/BOCF/Termination_Times_576.dat]

          1  9.877700781E+04
          2  5.732420000E+05
          3  2.147430000E+05
          4  9.555000000E+04
          5  2.891150000E+05
          7  4.461890000E+05
          8  8.061220000E+05
          9  1.065770000E+05
         10  4.995000000E+03
         11  7.687450000E+05
         12  3.686350000E+05
         13  2.222680000E+05
         14  7.074790000E+05
         15  1.554326000E+06
         16  4.021730000E+05
         17  6.722100000E+04
         18  4.464780000E+05
         19  5.294300000E+04
         20  1.136380000E+05
         21  3.521880000E+05
         22  1.415143000E+06
         23  1.059620000E+05
         24  5.308100000E+04
         25  3.050700000E+05
         26  1.348940000E+05
         27  8.681300000E+04
         28  1.933200000E+04
         29  6.609460000E+05
         30  6.368600000E+04
         31  2.110540000E+05
         32  2.116910000E+05
         33  7.027410000E+05
         34  2.010690000E+05
         35  5.237480313E+05
         36  1.160403000E+06
         37  5.715430000E+05
         38  2.727610000E+05
         39  2.836820313E+05
         40  2.610610000E+05
         41  2.706110000E+05
         42  2.926180313E+05
         43  6.442900391E+04
         44  2.352680156E+05
         45  1.464920000E+05
         46  1.133510078E+05
         47  1.305560000E+05
         48  8.630260000E+05
         49  9.832900000E+04
         50  6.166560000E+05
         51  9.457300625E+05
         52  3.583800391E+04
         53  1.763670000E+05
         54  1.281325000E+06
         55  8.805600000E+04
         56  1.800610000E+05
         57  1.358030000E+05
         58  4.121810000E+05
         59  1.441900000E+04
         60  5.491460000E+05
         61  5.196730000E+05
         62  2.198610000E+05
         63  1.160010078E+05
         64  3.007250000E+05
         65  7.199700000E+04
         66  7.605300000E+04
         67  4.015070000E+05
         68  2.950470000E+05
         69  9.873100781E+04
         70  1.174220000E+05
         71  6.305640000E+05
         72  1.375087000E+06
         73  4.663740000E+05
         74  9.497320000E+05
         75  1.279090078E+05
         76  2.451300000E+05
         77  5.851300000E+04
         78  8.376910625E+05
         79  8.882980625E+05
         80  2.783690000E+05
         81  6.366900391E+04
         82  1.279940078E+05
         83  5.512500000E+05
         84  4.414820000E+05
         85  5.488200000E+04
         86  5.236400000E+05
         87  4.236510000E+05
         88  2.047060000E+05
         89  2.668230000E+05
         90  1.195620000E+05
         91  3.286790000E+05
         92  6.769440000E+05
         93  3.214610000E+05
         94  5.420100391E+04
         95  2.133810000E+05
         96  1.405470000E+05
         97  2.254100000E+04
         98  7.682300000E+04
         99  5.565230000E+05
        100  1.876010000E+05
        101  3.282880000E+05
        102  1.169880000E+05
        103  1.253270000E+05
        104  8.848800000E+04
        105  1.588770000E+05
        106  1.004320000E+05
        107  4.508760000E+05
        108  2.163110000E+05
        109  6.006330000E+05
        110  4.078700000E+05
        111  4.118500000E+04
        112  9.710700000E+04
        113  3.109140000E+05
        114  3.621590000E+05
        115  7.421510000E+05
        116  2.109240000E+05
        117  3.197000313E+05
        118  3.016190000E+05
        119  1.794990000E+05
        120  2.160960000E+05
        121  1.466400000E+05
        122  1.743050000E+05
        123  2.668000000E+04
        124  1.093660000E+05
        125  6.221500000E+04
        126  6.456040625E+05
        127  1.731150000E+05
        128  2.115170156E+05
        129  4.018730000E+05
        130  1.934070156E+05
        131  6.726300000E+04
        132  9.610800000E+04
        133  2.919690000E+05
        134  3.582790313E+05
        135  1.391490000E+05
        136  1.280000078E+05
        137  1.156000078E+05
        138  1.687585125E+06
        139  2.496620000E+05
        140  1.944600000E+05
        141  4.212350000E+05
        142  7.559300000E+04
        143  5.454480000E+05
        144  2.165720156E+05
        145  6.987410000E+05
        146  6.100440000E+05
        147  7.206510000E+05
        148  3.611200000E+04
        149  6.394360000E+05
        150  7.551180000E+05
        151  3.176470000E+05
        152  4.503500000E+04
        153  5.995300000E+04
        154  1.165324125E+06
        155  2.862350000E+05
        156  3.035490313E+05
        157  6.038100000E+04
        158  1.223078000E+06
        159  8.869998779E+02
        160  3.344040000E+05
        161  2.498260000E+05
        162  2.547680000E+05
        163  1.266670078E+05
        164  2.419800195E+04
        165  6.646650000E+05
        166  9.183300000E+04
        167  6.928480000E+05
        168  1.161650000E+06
        169  5.951000000E+04
        170  7.764500000E+04
        171  1.955526125E+06
        172  8.609800625E+05
        173  1.926650000E+05
        174  1.180020000E+05
        175  4.630540000E+05
        176  1.833450000E+05
        177  2.025290156E+05
        178  6.550800000E+04
        179  2.863080000E+05
        180  5.955150625E+05
        181  3.711100000E+05
        182  9.515110625E+05
        183  2.970890000E+05
        184  4.325170000E+05
        185  2.417200195E+04
        186  2.990010000E+05
        187  2.473480000E+05
        188  2.609950000E+05
        189  7.220360000E+05
        190  1.223770000E+05
        191  3.305990000E+05
        192  7.281500000E+04
        193  2.264560156E+05
        194  3.210940000E+05
        195  1.234980078E+05
        196  1.365770000E+05
        197  2.508050000E+05
        198  2.236900000E+04
        199  5.543300000E+04
        200  4.577560313E+05
