# Supplementary material for: Spontaneous termination of chaotic spiral wave dynamics in human cardiac ion channel models
Source: PLoS One. 2019 Aug 28;14(8):e0221401. doi: 10.1371/journal.pone.0221401 (PMC6713330; doi:10.1371/journal.pone.0221401)
Supplement: S1 Data — Each folder contains data sets for the TNNP and the BOCF model, respectively. (GZ) [file pone.0221401.s007.gz › Average_Lifetimes(Fig.3)/TNNP/Termination_Times_1408.dat]

          1  1.266300000E+04
          2  4.414900000E+04
          3  1.524000000E+03
          4  1.594000000E+03
          5  1.076400000E+04
          6  2.237999756E+03
          7  2.043000000E+03
          8  4.545900000E+04
          9  1.869899805E+04
         10  2.078300000E+04
         11  3.727600000E+04
         12  9.830000000E+02
         13  1.586999878E+03
         14  1.962000000E+03
         15  1.659000122E+03
         16  8.017000000E+03
         17  2.910600000E+04
         18  3.030400000E+04
         19  6.470199609E+04
         20  4.573899609E+04
         21  5.011000000E+03
         22  7.427000000E+03
         23  8.576000000E+03
         24  1.179699902E+04
         25  1.009300000E+04
         26  7.507999512E+03
         27  2.883200000E+04
         28  4.017000000E+03
         29  3.410700000E+04
         30  9.914700000E+04
         31  5.722900000E+04
         32  4.273000000E+03
         33  2.388600000E+04
         34  9.899998779E+02
         35  1.688000000E+03
         36  1.433900000E+04
         37  3.502700000E+04
         38  6.141000000E+03
         39  6.946799219E+04
         40  1.244100000E+04
         41  4.798000000E+03
         42  1.410300000E+04
         43  1.640000000E+04
         44  9.510000000E+03
         45  3.086299805E+04
         46  9.070000000E+02
         47  2.155699805E+04
         48  9.310000000E+02
         49  2.164200000E+04
         50  1.417400000E+04
          1  3.000499805E+04
          2  2.803299805E+04
          3  8.326000000E+03
          4  3.828000000E+03
          5  5.219000000E+03
          6  1.469700000E+04
          7  3.322800000E+04
          8  2.057999805E+04
          9  1.237200000E+04
         10  7.573000000E+03
         11  1.076199902E+04
         12  6.038999512E+03
         13  1.617900000E+04
         14  3.358300000E+04
         15  4.184000000E+03
         16  2.138600000E+04
         17  1.836100000E+04
         18  5.777999512E+03
         19  1.566099902E+04
         20  2.393000000E+03
         21  1.808999878E+03
         22  6.033000000E+03
         23  8.868000000E+03
         24  1.597000000E+03
         25  1.608000000E+03
         26  1.783700000E+04
         27  4.437000000E+03
         28  3.859000000E+03
         29  1.711000000E+03
         30  1.333000000E+03
         31  1.853999878E+03
         32  1.651999878E+03
         33  3.718999756E+03
         34  1.519200000E+04
         35  6.160299609E+04
         36  1.636400000E+04
         37  4.067000000E+03
         38  1.006000000E+03
         39  1.576700000E+04
         40  2.566699805E+04
         41  5.541000000E+03
         42  6.948000000E+03
         43  3.521999756E+03
         44  2.165799805E+04
         45  1.434700000E+04
         46  6.348899609E+04
         47  2.338900000E+04
         48  1.095000000E+03
         49  6.124000000E+03
         50  2.786900000E+04
          1  5.875000000E+03
          2  2.736000000E+03
          3  2.960000000E+03
          4  4.212000000E+03
          5  5.080999512E+03
          6  2.565000000E+03
          7  2.699699805E+04
          8  5.810300000E+04
          9  9.890000000E+02
         10  1.846900000E+04
         11  1.467900000E+04
         12  2.909000000E+03
         13  3.287000000E+03
         14  1.559000000E+03
         15  2.175300000E+04
         16  5.544100000E+04
         17  1.279200000E+04
         18  5.996000000E+03
         19  5.338999512E+03
         20  9.149999390E+02
         21  5.238899609E+04
         22  6.102000000E+03
         23  7.580000000E+02
         24  5.153000000E+03
         25  4.789000000E+03
         26  1.151000000E+03
         27  9.426000000E+03
         28  6.150000000E+02
         29  1.709900000E+04
         30  4.293199609E+04
         31  9.712999023E+03
         32  9.104000000E+03
         33  8.349999390E+02
         34  6.279000000E+03
         35  1.575400000E+04
         36  2.219500000E+04
         37  2.518200000E+04
         38  5.057500000E+04
         39  3.797199609E+04
         40  6.016999512E+03
         41  5.199999512E+03
         42  6.243999512E+03
         43  2.437600000E+04
         44  1.760100000E+04
         45  3.764399609E+04
         46  2.753999805E+04
         47  3.911300000E+04
         48  3.147000000E+03
         49  1.059000000E+03
         50  8.960000000E+02
          1  3.251000000E+03
          2  1.485000000E+03
          3  5.449999512E+03
          4  3.862700000E+04
          5  1.988400000E+04
          6  1.541800000E+04
          7  2.179900000E+04
          8  1.307500000E+04
          9  1.832400000E+04
         10  4.332000000E+03
         11  1.179499902E+04
         12  1.377000000E+03
         13  1.013199902E+04
         14  9.344000000E+03
         15  1.295000000E+03
         16  8.242999023E+03
         17  3.407200000E+04
         18  4.271299609E+04
         19  1.159400000E+04
         20  3.524000000E+03
         21  1.292400000E+04
         22  1.779499805E+04
         23  8.917000000E+03
         24  2.032900000E+04
         25  2.615700000E+04
         26  3.905200000E+04
         27  2.594100000E+04
         28  2.080399805E+04
         29  2.356000000E+03
         30  5.204000000E+03
         31  1.419000000E+03
         32  1.384700000E+04
         33  5.067800000E+04
         34  4.231999512E+03
         35  1.639700000E+04
         36  1.842000000E+03
         37  1.414400000E+04
         38  9.893000000E+03
         39  9.873999023E+03
         40  9.866600000E+04
         41  1.364000000E+03
         42  2.042400000E+04
         43  2.155800000E+04
         44  8.270999023E+03
         45  1.808000000E+03
         46  9.910000000E+02
         47  9.369000000E+03
         48  1.199000000E+03
         49  1.185500000E+04
         50  5.616000000E+03
