# Supplementary material for: Spontaneous termination of chaotic spiral wave dynamics in human cardiac ion channel models
Source: PLoS One. 2019 Aug 28;14(8):e0221401. doi: 10.1371/journal.pone.0221401 (PMC6713330; doi:10.1371/journal.pone.0221401)
Supplement: S1 Data — Each folder contains data sets for the TNNP and the BOCF model, respectively. (GZ) [file pone.0221401.s007.gz › Average_Lifetimes(Fig.3)/BOCF/Termination_Times_608.dat]

          1  6.617140000E+05
          2  5.536650000E+05
          3  2.412846250E+06
          4  1.434410125E+06
          5  1.232628000E+06
          6  3.746570313E+05
          7  1.054107000E+06
          8  5.588820000E+05
          9  4.301870000E+05
         10  4.590510000E+05
         11  3.425923000E+06
         12  2.771350313E+05
         13  7.491180000E+05
         14  9.301800781E+04
         15  8.224800000E+04
         16  2.101318000E+06
         17  4.368410313E+05
         18  9.683500625E+05
         19  7.163700000E+04
         20  1.652847125E+06
         21  1.724020000E+05
         22  1.987860000E+05
         23  3.351229000E+06
         24  7.061370000E+05
         25  1.068110000E+05
         26  6.518340000E+05
         27  9.048640000E+05
         28  6.596000000E+04
         29  1.034530000E+05
         30  1.524070000E+06
         31  1.597474000E+06
         32  1.374310000E+05
         33  1.655285000E+06
         34  5.351720000E+05
         35  1.159356000E+06
         36  1.601374125E+06
         37  2.032937000E+06
         38  2.293600000E+04
         39  1.542760000E+05
         40  5.581940000E+05
         41  3.700360000E+05
         42  2.031020000E+05
         43  9.636960000E+05
         44  1.329976000E+06
         45  2.307920156E+05
         46  3.949870000E+05
         47  9.577110000E+05
         48  5.319390000E+05
         49  8.029600000E+04
         50  6.445130625E+05
         51  6.016800000E+04
         52  9.100690000E+05
         53  3.098630000E+05
         54  1.318865000E+06
         55  6.490320000E+05
         56  6.548900391E+04
         57  4.311170000E+05
         58  1.054839000E+06
         59  3.090330000E+05
         60  1.227016000E+06
         61  3.190200000E+04
         62  4.392360000E+05
         63  5.831390000E+05
         64  6.639080625E+05
         65  3.705400000E+04
         66  1.196073000E+06
         67  9.149110000E+05
         68  6.779950625E+05
         69  9.019100781E+04
         70  3.437193000E+06
         71  1.020010000E+05
         72  1.015111000E+06
         73  1.106270000E+05
         74  1.261591000E+06
         75  1.194965000E+06
         76  1.035001063E+06
         77  1.130350078E+05
         78  1.131544125E+06
         79  1.387156000E+06
         80  8.196500000E+04
         81  1.178001000E+06
         82  3.568190000E+05
         83  9.636950000E+05
         84  1.528200000E+05
         85  6.317980625E+05
         86  6.222990000E+05
         87  2.005730000E+05
         88  2.755500000E+04
         89  1.061565125E+06
         90  7.939210625E+05
         91  2.347230000E+05
         92  1.133760000E+05
         93  2.498520000E+05
         94  3.255520000E+05
         95  3.312280000E+05
         96  1.106483000E+06
         97  5.636780000E+05
         98  6.387300391E+04
         99  4.809400391E+04
        100  2.439080156E+05
        101  5.638140000E+05
        102  1.390191125E+06
        103  3.982280000E+05
        104  1.631915000E+06
        105  3.794470000E+05
        106  8.145450000E+05
        107  1.118080000E+06
        108  2.883200000E+05
        109  1.105123000E+06
        110  7.034010000E+05
        111  1.687217125E+06
        112  1.202770000E+05
        113  1.641640000E+05
        114  7.429900000E+05
        115  4.259030000E+05
        116  2.107870000E+05
        117  7.814940625E+05
        118  2.537600000E+04
        119  2.038330000E+05
        120  5.428700625E+05
        121  3.255675250E+06
        122  1.574104000E+06
        123  1.406062000E+06
        124  7.744300000E+04
        125  4.431560313E+05
        126  2.893240000E+05
        127  1.045060000E+05
        128  1.128180078E+05
        129  6.089240625E+05
        130  3.931500313E+05
        131  1.809460000E+05
        132  7.240300000E+04
        133  4.137220313E+05
        134  2.031720000E+05
        135  4.212800000E+05
        136  9.852250000E+05
        137  1.800190156E+05
        138  3.938580000E+05
        139  1.851510000E+05
        140  7.031750000E+05
        141  2.102950000E+06
        142  7.781330000E+05
        143  4.298880000E+05
        144  3.293180313E+05
        145  2.145680156E+05
        146  3.817580000E+05
        147  6.120910625E+05
        148  6.898630000E+05
        149  2.042688000E+06
        150  1.046579063E+06
        151  2.802760000E+05
        152  7.827720625E+05
        153  1.379470000E+05
        154  7.458820000E+05
        155  4.824920000E+05
        156  6.726320625E+05
        157  1.452852125E+06
        158  5.360890000E+05
        159  4.653780000E+05
        160  2.939200000E+04
        161  5.047600000E+04
        162  1.216078125E+06
        163  8.285210000E+05
        164  3.045290000E+05
        165  1.051011000E+06
        166  4.600432000E+06
        167  1.167499000E+06
        168  6.899320000E+05
        169  4.571776000E+06
        170  3.492640313E+05
        171  5.625220000E+05
        172  2.428400000E+04
        173  2.220900000E+05
        174  6.615750625E+05
        175  7.256580000E+05
        176  2.165300250E+06
        177  3.987040000E+05
        178  4.231540000E+05
        179  3.153030000E+05
        180  1.730680000E+05
        181  1.458830000E+05
        182  9.295990000E+05
        183  5.792380000E+05
        184  4.923600000E+05
        185  1.028482000E+06
        186  8.457310000E+05
        187  2.854700000E+04
        188  1.243500098E+04
        189  6.379240625E+05
        190  1.550020000E+05
        191  1.402720000E+05
        192  5.329930000E+05
        193  4.673470000E+05
        194  6.969620625E+05
        195  1.019617000E+06
        196  1.890320125E+06
        197  1.171661000E+06
        198  9.207780000E+05
        199  1.567355000E+06
        200  1.262450000E+05
