# Supplementary material for: Spontaneous termination of chaotic spiral wave dynamics in human cardiac ion channel models
Source: PLoS One. 2019 Aug 28;14(8):e0221401. doi: 10.1371/journal.pone.0221401 (PMC6713330; doi:10.1371/journal.pone.0221401)
Supplement: S1 Data — Each folder contains data sets for the TNNP and the BOCF model, respectively. (GZ) [file pone.0221401.s007.gz › Average_Lifetimes(Fig.3)/BOCF/Termination_Times_352.dat]

          1  1.941500000E+04
          2  5.015300000E+04
          3  8.853000000E+03
          4  2.221800195E+04
          5  4.582000000E+03
          6  3.014000000E+03
          7  2.328500000E+04
          8  1.417000000E+03
          9  4.062500000E+04
         10  2.465000000E+03
         11  3.880500000E+04
         12  2.513000000E+03
         13  3.213600000E+04
         14  1.270600000E+04
         15  5.947100000E+04
         16  2.386000000E+03
         17  3.641300000E+04
         18  4.200700000E+04
         19  1.798200000E+04
         20  1.603000000E+04
         21  2.253900195E+04
         22  8.759999390E+02
         23  5.869700000E+04
         24  1.110700000E+04
         25  1.700400000E+04
         26  1.161900000E+04
         27  1.204000000E+03
         28  1.037700000E+04
         29  8.930000000E+02
         30  4.526000000E+03
         31  2.075200195E+04
         32  2.753800000E+04
         33  4.300000000E+02
         34  7.840000000E+02
         35  4.634000488E+03
         36  1.962000000E+03
         37  3.253000000E+03
         38  1.476800000E+04
         39  1.830400000E+04
         40  2.492900000E+04
         41  1.472300000E+04
         42  3.314000000E+03
         43  4.272000488E+03
         44  6.720000000E+03
         45  4.597000000E+03
         46  9.201000000E+03
         47  6.690000000E+02
         48  1.114999878E+03
         49  2.222100000E+04
         50  1.779600000E+04
         51  2.177800000E+04
         52  3.337600000E+04
         53  1.174000000E+04
         54  2.233000000E+04
         55  7.580000000E+03
         56  9.725000000E+03
         57  3.474000000E+03
         58  5.696000000E+03
         59  1.994100195E+04
         60  5.337000000E+03
         61  4.822000000E+03
         62  1.186800000E+04
         63  3.057000000E+03
         64  6.776000000E+03
         65  3.294500000E+04
         66  2.849000000E+03
         67  7.358000000E+03
         68  3.202600000E+04
         69  1.354700000E+04
         70  2.435500000E+04
         71  1.620400000E+04
         72  2.562000000E+03
         73  1.046200098E+04
         74  3.291000244E+03
         75  2.029400000E+04
         76  2.815800000E+04
         77  2.056600000E+04
         78  5.564000000E+03
         79  5.910900000E+04
         81  1.748000000E+03
         82  5.411000000E+03
         83  7.141100781E+04
         84  4.625000000E+03
         85  2.085000000E+03
         86  9.999000000E+03
         87  4.385000000E+03
         88  5.961000000E+03
         89  9.920000000E+03
         90  6.220000000E+02
         91  1.837400000E+04
         92  3.949000244E+03
         93  8.726000000E+03
         94  3.478500000E+04
         95  6.340000391E+04
         96  1.059400000E+04
         97  2.390000000E+03
         98  2.670700000E+04
         99  1.005000098E+04
        100  1.232300000E+04
        101  8.358000000E+03
        102  6.594000000E+03
        103  2.371000000E+03
        104  9.290001221E+02
        105  6.149000000E+03
        106  1.881200000E+04
        107  1.993000000E+04
        108  3.729300000E+04
        109  8.243000000E+03
        110  8.719000000E+03
        111  7.321000488E+03
        112  2.026300000E+04
        113  2.524900000E+04
        114  5.883000000E+03
        115  3.668700000E+04
        116  1.180000000E+04
        117  8.590000000E+02
        118  4.524000488E+03
        119  1.063700000E+04
        120  9.396000000E+03
        121  6.138000000E+03
        122  1.183600000E+04
        123  4.895100391E+04
        124  3.759700000E+04
        125  3.803000000E+03
        126  3.158000244E+03
        127  1.812400000E+04
        128  6.220000000E+04
        129  5.348000000E+03
        130  2.589100000E+04
        131  1.760900000E+04
        132  4.798000000E+03
        133  1.151500000E+04
        134  1.021900098E+04
        135  1.371000122E+03
        136  2.286000000E+04
        137  2.157800195E+04
        138  1.252600098E+04
        139  1.089000098E+04
        140  6.333000000E+03
        141  3.782000000E+03
        142  2.628300195E+04
        143  5.791000000E+03
        144  7.655000488E+03
        145  7.066000488E+03
        146  4.561100391E+04
        148  3.778000000E+03
        149  1.966500000E+04
        150  1.229100000E+04
        151  3.019900000E+04
        152  1.410700000E+04
        153  8.425000000E+03
        154  1.062400000E+04
        155  3.480900000E+04
        156  2.647900000E+04
        157  2.068300000E+04
        158  4.757000000E+03
        159  1.495000000E+04
        160  4.492000000E+03
        161  1.040300098E+04
        162  3.692700000E+04
        163  2.366800000E+04
        164  6.068000000E+03
        165  1.616900098E+04
        166  5.580000000E+03
        167  4.453000000E+03
        168  1.522000122E+03
        169  3.446800391E+04
        170  4.812000000E+03
        171  3.867000000E+03
        172  1.250300000E+04
        173  1.530700098E+04
        174  3.827000244E+03
        175  6.811000000E+03
        176  1.190100000E+04
        177  2.087500000E+04
        178  2.138600000E+04
        179  1.629800000E+04
        180  2.223000000E+03
        181  9.529000000E+03
        182  3.877500391E+04
        183  1.707900000E+04
        184  6.366000000E+03
        185  2.809000000E+03
        186  5.750000000E+02
        187  1.370300000E+04
        188  8.045000488E+03
        189  5.693000000E+04
        190  6.081000000E+03
        191  1.194400000E+04
        192  4.979000000E+03
        193  7.210000610E+02
        194  2.399000000E+03
        195  3.488500000E+04
        196  7.320000610E+02
        197  1.362000000E+03
        198  2.761100000E+04
        199  1.009000000E+03
        200  6.486000000E+03
