# Supplementary material for: Spontaneous termination of chaotic spiral wave dynamics in human cardiac ion channel models
Source: PLoS One. 2019 Aug 28;14(8):e0221401. doi: 10.1371/journal.pone.0221401 (PMC6713330; doi:10.1371/journal.pone.0221401)
Supplement: S1 Data — Each folder contains data sets for the TNNP and the BOCF model, respectively. (GZ) [file pone.0221401.s007.gz › Average_Lifetimes(Fig.3)/TNNP/Termination_Times_1152.dat]

          1  5.489999512E+03
          2  3.559000000E+03
          3  3.136000000E+03
          4  6.068999512E+03
          5  3.802000000E+03
          6  1.685000000E+03
          7  8.709000000E+03
          8  6.980000000E+02
          9  3.713000244E+03
         10  7.010000000E+02
         11  5.639000000E+03
         12  3.326000000E+03
         13  2.817000000E+03
         14  2.649000000E+03
         15  2.671000000E+03
         16  6.478999512E+03
         17  2.040699805E+04
         18  2.283000000E+03
         19  2.153000000E+03
         20  5.951000000E+03
         21  3.144000000E+03
         22  4.692000000E+03
         23  3.549999756E+03
         24  1.075399902E+04
         25  1.437000000E+03
         26  8.099999390E+02
         27  1.666400000E+04
         28  2.787000000E+03
         29  2.904000000E+03
         30  4.770000000E+03
         31  8.279999390E+02
         32  5.248000000E+03
         33  1.440000000E+04
         34  2.137300000E+04
         35  8.490000000E+02
         36  4.942000000E+03
         37  2.586000000E+03
         38  1.352800000E+04
         39  6.406000000E+03
         40  1.266000000E+03
         41  4.688999512E+03
         42  4.828000000E+03
         43  3.618000000E+03
         44  3.729000000E+03
         45  2.365999756E+03
         46  1.315400000E+04
         47  4.201000000E+03
         48  5.501000000E+03
         49  8.936999023E+03
         50  5.479000000E+03
          1  1.176000000E+03
          2  1.518000000E+03
          3  7.015999512E+03
          4  1.507000000E+03
          5  1.176000000E+03
          6  7.227000000E+03
          7  4.789899609E+04
          8  6.045000000E+03
          9  1.908000000E+03
         10  4.283000000E+03
         11  1.101000000E+04
         12  3.067000000E+03
         13  4.119999512E+03
         14  3.278999756E+03
         15  3.668000000E+03
         16  1.055500000E+04
         17  1.227000000E+03
         18  2.382800000E+04
         19  6.394000000E+03
         20  2.059000000E+03
         21  3.223000000E+03
         22  1.284000000E+03
         23  5.959000000E+03
         24  7.170000000E+02
         25  4.829000000E+03
         26  2.016000000E+03
         27  4.140000000E+03
         28  1.901000000E+03
         29  9.190000000E+02
         30  8.661000000E+03
         31  1.743000000E+03
         32  7.941999512E+03
         33  6.915999512E+03
         34  1.263000000E+03
         35  1.332500000E+04
         36  2.817000000E+03
         37  9.812000000E+03
         38  3.262999756E+03
         39  1.133000000E+03
         40  1.164000000E+03
         41  1.841000000E+03
         42  3.723999756E+03
         43  3.835000000E+03
         44  4.150000000E+03
         45  9.249999390E+02
         46  4.478000000E+03
         47  1.867000000E+04
         48  1.754000000E+03
         49  1.008000000E+04
         50  1.037700000E+04
          1  1.475700000E+04
          2  5.392000000E+03
          3  3.916000000E+03
          4  1.692599805E+04
          5  6.900000000E+03
          6  7.420000000E+02
          7  9.339999390E+02
          8  4.792000000E+03
          9  2.310999756E+03
         10  1.576000000E+03
         11  6.738000000E+03
         12  2.452000000E+03
         13  1.903999878E+03
         14  1.508000000E+03
         15  5.633000000E+03
         16  1.202000000E+03
         17  1.277000000E+03
         18  9.260000000E+02
         19  2.232000000E+03
         20  1.868000000E+03
         21  1.016999902E+04
         22  4.773000000E+03
         23  3.421999756E+03
         24  5.249000000E+03
         25  1.422000000E+03
         26  6.651999512E+03
         27  8.319999390E+02
         28  1.822999878E+03
         29  2.665000000E+03
         30  4.248000000E+03
         31  9.380000000E+02
         32  2.659000000E+03
         33  1.089099902E+04
         34  1.028000000E+03
         35  1.085099902E+04
         36  6.700000000E+02
         37  5.128000000E+03
         38  1.469400000E+04
         39  6.589999390E+02
         40  7.145000000E+03
         41  7.125000000E+03
         42  1.546999878E+03
         43  5.544999512E+03
         44  9.685000000E+03
         45  1.843999878E+03
         46  3.735000000E+03
         47  2.255000000E+03
         48  5.785999512E+03
         49  1.018000000E+03
         50  1.434000000E+03
          1  1.384000000E+03
          2  8.220000000E+02
          3  5.328000000E+03
          4  5.739000000E+03
          5  4.166999512E+03
          6  1.918900000E+04
          7  6.409999390E+02
          8  1.290000000E+03
          9  6.944000000E+03
         10  1.835999878E+03
         11  1.358300000E+04
         12  2.507000000E+03
         13  1.306900000E+04
         14  1.064400000E+04
         15  2.512200000E+04
         16  4.930000000E+03
         17  2.094100000E+04
         18  1.537300000E+04
         19  1.110400000E+04
         20  8.129999512E+03
         21  1.050000000E+03
         22  5.410000000E+02
         23  1.486700000E+04
         24  4.855999512E+03
         25  2.287000000E+03
         26  6.474000000E+03
         27  6.530000000E+02
         28  2.110000000E+03
         29  2.058000000E+03
         30  7.349999390E+02
         31  4.480999512E+03
         32  1.862500000E+04
         33  6.320000000E+03
         34  1.790999878E+03
         35  1.231400000E+04
         36  2.710000000E+03
         37  8.023999512E+03
         38  8.669999390E+02
         39  3.903999756E+03
         40  7.737999512E+03
         41  2.174000000E+03
         42  1.112300000E+04
         43  9.436000000E+03
         44  4.533000000E+03
         45  2.681099805E+04
         46  8.740000000E+02
         47  1.140000000E+03
         48  2.882000000E+03
         49  5.772999512E+03
         50  1.224000000E+03
