# Supplementary material for: Spontaneous termination of chaotic spiral wave dynamics in human cardiac ion channel models
Source: PLoS One. 2019 Aug 28;14(8):e0221401. doi: 10.1371/journal.pone.0221401 (PMC6713330; doi:10.1371/journal.pone.0221401)
Supplement: S1 Data — Each folder contains data sets for the TNNP and the BOCF model, respectively. (GZ) [file pone.0221401.s007.gz › Average_Lifetimes(Fig.3)/TNNP/Termination_Times_1536.dat]

          1  9.824000000E+03
          2  3.559700000E+04
          3  1.901700000E+04
          4  3.294099609E+04
          5  1.446600000E+04
          6  8.907000000E+03
          7  1.303500000E+04
          8  1.895100000E+04
          9  1.532399902E+04
         10  4.620000000E+03
         11  1.824670000E+05
         12  2.377000000E+03
         13  4.016000000E+03
         14  1.849999805E+04
         15  1.766100000E+04
         16  1.715700000E+04
         17  1.683900000E+04
         18  3.087000000E+03
         19  5.178000000E+03
         20  1.057259922E+05
         21  4.269800000E+04
         22  1.970799805E+04
         23  2.205000000E+04
         24  6.932400000E+04
         25  3.397299609E+04
         26  1.752200000E+04
         27  1.005800000E+04
         28  1.399840000E+05
         29  1.737600000E+04
         30  1.296500000E+04
         31  1.263100000E+05
         32  1.930000000E+03
         33  1.995200000E+04
         34  1.835900000E+04
         35  6.644000000E+03
         36  3.613400000E+04
         37  2.007600000E+04
         38  1.232200000E+04
         39  1.687900000E+04
         40  1.878600000E+04
         41  4.903800000E+04
         42  8.757000000E+03
         43  1.729800000E+04
         44  1.969000000E+03
         45  4.635400000E+04
         46  2.750999756E+03
         47  1.608610000E+05
         48  2.471400000E+04
         49  9.127000000E+03
         50  1.509699902E+04
          1  5.738199609E+04
          2  6.301000000E+03
          3  1.652300000E+04
          4  1.258333875E+06
          5  8.740000000E+03
          6  3.407999756E+03
          7  6.423600000E+04
          8  1.691800000E+04
          9  2.557000000E+03
         10  4.412400000E+04
         11  3.985000000E+03
         12  1.578699902E+04
         13  4.817699609E+04
         14  1.557200000E+04
         15  8.203000000E+04
         16  4.062299609E+04
         17  1.312500000E+04
         18  9.511000000E+03
         19  2.415000000E+04
         20  1.103600000E+04
         21  3.195410000E+05
         22  3.071699805E+04
         23  2.124400000E+04
         24  2.278600000E+04
         25  7.674000000E+03
         26  4.770000000E+03
         27  7.230000000E+03
         28  2.071100000E+04
         29  2.807999756E+03
         30  8.153999512E+03
         31  9.039000000E+03
         32  1.811529844E+05
         33  5.352779375E+05
         34  1.096000000E+04
         35  3.814599609E+04
         36  5.758000000E+03
         37  7.475000000E+03
         38  3.330100000E+04
         39  1.069900000E+05
         40  9.451000000E+03
         41  2.240200000E+04
         42  1.249399902E+04
         43  7.474000000E+03
         44  2.310800000E+04
         45  2.043400000E+04
         46  1.111700000E+04
         47  5.387900000E+04
         48  1.863200000E+04
         49  7.685999512E+03
         50  1.059180000E+05
          1  2.508900000E+04
          2  1.147440000E+05
          3  4.470000000E+03
          4  5.588300000E+04
          5  7.331000000E+03
          6  2.441199805E+04
          7  8.535000000E+03
          8  1.787899805E+04
          9  5.517499609E+04
         10  1.862300000E+04
         11  3.601000000E+03
         12  1.973200000E+04
         13  2.194999756E+03
         14  2.646400000E+04
         15  3.275599805E+04
         16  3.153299805E+04
         17  2.788299805E+04
         18  7.427400000E+04
         19  1.899600000E+04
         20  5.121000000E+03
         21  1.487500000E+04
         22  1.339900000E+04
         23  1.959300000E+04
         24  2.865000000E+03
         25  1.272399902E+04
         26  2.756000000E+03
         27  8.274000000E+03
         28  4.112400000E+04
         29  3.927300000E+04
         30  3.067400000E+04
         31  1.873499805E+04
         32  1.000000000E+04
         33  9.132999023E+03
         34  9.778799219E+04
         35  9.952000000E+03
         36  3.449300000E+04
         37  6.971999512E+03
         38  1.838400000E+04
         39  5.088999512E+03
         40  4.692199609E+04
         41  6.620000000E+03
         42  2.050700000E+04
         43  2.243900000E+04
         44  7.905000000E+03
         45  1.253900000E+04
         46  1.659699805E+04
         47  2.271400000E+04
         48  4.959000000E+03
         49  2.942100000E+04
         50  1.969400000E+04
          1  9.188900000E+04
          2  4.175000000E+03
          3  3.620499609E+04
          4  9.811000000E+03
          5  5.139700000E+04
          6  1.884600000E+04
          7  2.457999805E+04
          8  4.643600000E+04
          9  1.116499902E+04
         10  6.381000000E+03
         11  2.725000000E+03
         12  5.166300000E+04
         13  7.914000000E+03
         14  5.993799609E+04
         15  1.426999902E+04
         16  1.443300000E+04
         17  9.380900000E+04
         18  2.907000000E+04
         19  7.996000000E+03
         20  4.124800000E+04
         21  1.189500000E+04
         22  9.186000000E+03
         23  4.126100000E+04
         24  1.499500000E+04
         25  2.212100000E+04
         26  4.333000000E+03
         27  2.120400000E+04
         28  4.949100000E+04
         29  4.296900000E+04
         30  4.285400000E+04
         31  2.681299805E+04
         32  3.676999756E+03
         33  1.365200000E+04
         34  4.743000000E+04
         35  1.859309844E+05
         36  1.399900000E+04
         37  3.924300000E+04
         38  9.186999023E+03
         39  3.007799805E+04
         40  8.626000000E+03
         41  7.718000000E+03
         42  2.484100000E+04
         43  1.430400000E+04
         44  6.960000000E+02
         45  3.219900000E+04
         46  1.118600000E+04
         47  3.046000000E+03
         48  2.634000000E+03
         49  3.011600000E+04
         50  1.981000000E+03
