# Supplementary material for: Spontaneous termination of chaotic spiral wave dynamics in human cardiac ion channel models
Source: PLoS One. 2019 Aug 28;14(8):e0221401. doi: 10.1371/journal.pone.0221401 (PMC6713330; doi:10.1371/journal.pone.0221401)
Supplement: S1 Data — Each folder contains data sets for the TNNP and the BOCF model, respectively. (GZ) [file pone.0221401.s007.gz › Average_Lifetimes(Fig.3)/BOCF/Termination_Times_544.dat]

          1  3.317110000E+05
          2  6.026800000E+04
          3  4.289370000E+05
          4  4.108390313E+05
          5  4.138220000E+05
          6  4.719670000E+05
          7  2.752570000E+05
          8  1.044730000E+05
          9  3.710700000E+04
         10  1.313600098E+04
         11  8.661800000E+04
         12  9.347400000E+04
         13  6.604950000E+05
         14  6.433600000E+04
         15  7.701590625E+05
         16  6.699300000E+04
         17  5.710720000E+05
         18  2.446370000E+05
         19  1.974440000E+05
         20  2.597600156E+05
         21  2.196860000E+05
         22  6.046200000E+04
         23  2.134540000E+05
         24  1.812260000E+05
         25  6.298300000E+04
         26  1.108750000E+05
         27  9.365100000E+04
         28  8.934200000E+04
         29  3.964700000E+04
         30  3.337250000E+05
         31  8.023600000E+04
         32  9.427200781E+04
         33  1.762700156E+05
         34  1.874510000E+05
         35  5.343600000E+04
         36  3.954900000E+04
         37  1.590090000E+05
         38  1.568890156E+05
         39  2.689630000E+05
         40  8.168200000E+04
         41  1.877000000E+05
         42  2.448500000E+05
         43  3.621940000E+05
         44  6.444300391E+04
         45  2.523580156E+05
         46  1.572060000E+05
         47  6.811400781E+04
         48  1.689010156E+05
         49  1.021831063E+06
         50  2.424400000E+04
         51  3.222800000E+04
         52  8.037600000E+04
         53  4.092400000E+04
         54  7.978220000E+05
         55  4.152290000E+05
         56  4.946900000E+04
         57  1.129280078E+05
         58  1.289630000E+05
         59  9.530800781E+04
         60  7.213000000E+04
         61  3.863000000E+04
         62  1.788670000E+05
         63  9.711900000E+04
         64  1.737500000E+04
         65  1.927060000E+05
         66  6.519900391E+04
         67  1.845070000E+05
         68  2.903600000E+04
         69  1.405300000E+04
         70  2.590800000E+05
         71  5.627790000E+05
         72  5.626010000E+05
         73  5.859500000E+04
         74  1.456950000E+05
         75  1.242620000E+05
         76  2.426470000E+05
         77  2.677360000E+05
         78  7.644800000E+04
         79  6.111370000E+05
         80  3.268830313E+05
         81  1.498010000E+05
         82  1.248930000E+05
         83  7.075400000E+04
         84  9.664000000E+04
         85  4.708900000E+04
         86  3.337900000E+05
         87  3.457370000E+05
         88  5.864000000E+03
         89  1.978530000E+05
         90  3.777600000E+04
         91  1.120170078E+05
         92  8.449400000E+04
         93  1.433600000E+04
         94  3.134740000E+05
         95  1.603670156E+05
         96  1.468640000E+05
         97  3.976800000E+04
         98  6.149700000E+04
         99  7.464900000E+05
        100  8.471860625E+05
        101  2.329640156E+05
        102  5.758870000E+05
        103  4.174300000E+04
        104  9.825600000E+04
        105  3.609500000E+04
        106  2.132170000E+05
        107  8.983000000E+04
        108  5.181350000E+05
        109  3.213490000E+05
        110  7.586200000E+04
        111  5.450000000E+04
        112  5.494100000E+04
        113  1.800250000E+05
        114  1.346810000E+05
        115  5.977100000E+04
        116  9.794200000E+04
        117  4.872200000E+04
        118  8.822000000E+04
        119  1.559150000E+05
        120  4.718820000E+05
        121  4.188800000E+04
        122  1.689940000E+05
        123  7.648950625E+05
        124  2.288490156E+05
        125  6.831400000E+04
        126  1.139650000E+05
        127  4.303000000E+03
        128  3.231050000E+05
        129  2.696500000E+05
        130  3.176510000E+05
        131  4.812900391E+04
        132  8.452400000E+04
        133  9.909500000E+04
        134  1.475500000E+04
        135  2.018680000E+05
        136  7.346800000E+04
        137  2.537040000E+05
        138  1.466880000E+05
        139  2.406100156E+05
        140  2.360000000E+03
        141  2.175540000E+05
        142  2.930100195E+04
        143  2.265530156E+05
        144  3.204600000E+05
        145  1.718490000E+05
        146  3.180970313E+05
        147  1.849700000E+04
        148  3.252100000E+04
        149  4.330300000E+04
        150  1.005510000E+05
        151  2.022000000E+03
        152  1.709470156E+05
        153  5.132900000E+04
        154  1.471400000E+04
        155  9.923400000E+04
        156  3.046300000E+04
        157  1.617300000E+04
        158  1.012700000E+05
        159  2.959540000E+05
        160  3.196670313E+05
        161  5.363800391E+04
        162  8.011700000E+04
        163  9.376700000E+04
        164  4.589200000E+04
        165  1.824810000E+05
        166  1.349000098E+04
        167  2.222770000E+05
        168  2.398270000E+05
        169  1.752950000E+05
        170  3.794940000E+05
        171  2.397850156E+05
        172  5.665520000E+05
        173  2.248000000E+04
        174  4.439800000E+04
        175  3.536710000E+05
        176  1.127750000E+05
        177  2.082670000E+05
        178  2.189500000E+04
        179  2.031810000E+05
        180  2.513420000E+05
        181  3.610450000E+05
        182  1.076940000E+05
        183  9.252370000E+05
        184  1.092630000E+05
        185  1.862930156E+05
        186  9.335900781E+04
        187  1.486000122E+03
        188  8.855600000E+04
        189  1.303820078E+05
        190  1.292570000E+05
        191  1.436940000E+05
        192  1.126000000E+05
        193  2.136220000E+05
        194  1.827980000E+05
        195  1.945090000E+05
        196  4.304000000E+04
        197  7.161800000E+04
        198  2.273600000E+04
        199  1.162710078E+05
        200  1.040430000E+05
