# Supplementary material for: Spontaneous termination of chaotic spiral wave dynamics in human cardiac ion channel models
Source: PLoS One. 2019 Aug 28;14(8):e0221401. doi: 10.1371/journal.pone.0221401 (PMC6713330; doi:10.1371/journal.pone.0221401)
Supplement: S1 Data — Each folder contains data sets for the TNNP and the BOCF model, respectively. (GZ) [file pone.0221401.s007.gz › Average_Lifetimes(Fig.3)/BOCF/Termination_Times_320.dat]

          1  1.308600000E+04
          2  1.228000000E+04
          3  4.908000000E+03
          4  1.696800000E+04
          5  1.633100000E+04
          6  1.288000122E+03
          7  5.866000000E+03
          8  2.412000000E+03
          9  9.699999390E+02
         10  4.480000000E+02
         11  8.244000000E+03
         12  3.520000000E+02
         13  2.886000244E+03
         14  7.090000000E+02
         15  7.773000488E+03
         16  8.040000610E+02
         17  9.100000000E+02
         18  2.680500000E+04
         19  6.567000000E+03
         20  9.540001221E+02
         21  9.151000000E+03
         22  1.312000000E+03
         23  7.077000000E+03
         24  2.632000000E+03
         25  1.181600000E+04
         26  3.535000244E+03
         27  4.475000000E+03
         28  5.333000000E+03
         29  2.113800195E+04
         30  5.247000000E+03
         31  4.400000000E+02
         32  3.630000000E+02
         33  3.379000000E+03
         34  6.422000000E+03
         35  1.663800000E+04
         36  3.290000305E+02
         37  1.015000122E+03
         38  5.085000000E+03
         39  5.373800000E+04
         40  4.035000000E+03
         41  2.468700195E+04
         42  4.641000000E+03
         43  3.785400000E+04
         44  4.878000000E+03
         45  6.324000000E+03
         46  2.810000000E+02
         47  2.158400000E+04
         48  5.594000000E+03
         49  2.526000000E+03
         50  4.227000000E+03
         51  9.744000000E+03
         52  4.276000000E+03
         53  9.621000000E+03
         54  9.500001221E+02
         55  7.413000488E+03
         56  3.906000000E+03
         57  1.204700000E+04
         58  1.120900000E+04
         59  7.680000610E+02
         60  1.642500000E+04
         61  1.108800000E+04
         62  7.600000000E+01
         63  1.128500000E+04
         64  6.436000000E+03
         65  1.139000122E+03
         66  5.817000000E+03
         67  9.524000000E+03
         68  1.552400098E+04
         69  2.003999878E+03
         70  8.967000000E+03
         71  2.918400000E+04
         72  7.870600000E+04
         73  6.741000000E+03
         74  1.295000000E+03
         75  2.507000000E+03
         76  3.196000000E+03
         77  1.932000122E+03
         78  9.224000000E+03
         79  1.729000000E+03
         80  2.146100000E+04
         81  6.531000000E+03
         82  2.069000000E+03
         83  9.906000000E+03
         84  1.515600098E+04
         85  1.353000000E+03
         86  4.091000244E+03
         87  1.931000000E+04
         88  5.962000488E+03
         89  4.266000000E+03
         90  2.623000000E+03
         91  2.811600000E+04
         92  3.920000610E+02
         93  2.307000000E+03
         94  4.554000000E+03
         95  7.360000000E+02
         96  1.083999878E+03
         97  1.454100098E+04
         98  1.724200195E+04
         99  2.770600195E+04
        100  2.307600000E+04
        101  1.854300000E+04
        102  9.965000000E+03
        103  2.332000000E+03
        104  1.093600000E+04
        105  2.720000000E+02
        106  1.025500000E+04
        107  4.030000000E+02
        108  8.783000000E+03
        109  2.216800000E+04
        110  4.719998779E+02
        111  5.250000000E+02
        112  1.202600000E+04
        113  2.543000000E+03
        114  2.272900000E+04
        115  1.471000000E+03
        116  5.672000000E+03
        117  4.830000610E+02
        118  1.723700195E+04
        119  2.323000000E+03
        120  8.196000000E+03
        121  1.703000000E+03
        122  2.026999878E+03
        123  8.275000000E+03
        124  3.611700000E+04
        125  1.845500000E+04
        126  1.416000000E+03
        127  2.337800000E+04
        128  1.880700195E+04
        129  5.910000610E+02
        130  7.919999390E+02
        131  7.107000000E+03
        132  8.862000977E+03
        133  1.600000000E+02
        134  2.657300000E+04
        135  1.843200000E+04
        136  2.543000195E+04
        137  4.340000000E+02
        138  1.053300000E+04
        139  3.709000000E+03
        140  2.416700000E+04
        141  2.273000000E+03
        142  3.618400000E+04
        143  3.272400000E+04
        144  2.003999878E+03
        145  4.300000000E+03
        146  6.759000000E+03
        147  8.210000000E+02
        148  1.358000000E+03
        149  6.998000000E+03
        150  1.788400000E+04
        151  3.162600195E+04
        152  4.366000000E+03
        153  1.610600000E+04
        154  4.784000000E+03
        155  2.370700000E+04
        156  3.755000000E+03
        157  9.400000000E+02
        158  8.345000000E+03
        159  8.849000000E+03
        160  3.809700000E+04
        161  4.386000000E+03
        162  2.132000000E+03
        163  3.858000000E+03
        164  1.034600000E+04
        165  7.875000000E+03
        166  1.214700000E+04
        167  1.785000000E+04
        168  1.712000000E+03
        169  2.100000000E+02
        170  4.598000000E+03
        171  8.021000000E+03
        172  1.580000122E+03
        173  1.339400000E+04
        174  9.420001221E+02
        175  4.100000000E+02
        176  5.353000000E+03
        177  1.712000122E+03
        178  2.065300000E+04
        179  5.858000000E+03
        180  1.227700000E+04
        181  1.386100000E+04
        182  1.381200000E+04
        183  3.823000000E+03
        184  3.090000000E+03
        185  9.400000000E+01
        186  2.347000000E+03
        187  1.343900000E+04
        188  5.154000000E+03
        189  1.727500000E+04
        190  5.085100000E+04
        191  2.461000000E+03
        193  2.999999390E+02
        194  7.600000000E+01
        195  3.318000000E+03
        196  4.181300000E+04
        197  2.912000000E+03
        198  2.080000000E+02
        199  2.687700000E+04
        200  2.031000000E+03
