# Supplementary material for: Spontaneous termination of chaotic spiral wave dynamics in human cardiac ion channel models
Source: PLoS One. 2019 Aug 28;14(8):e0221401. doi: 10.1371/journal.pone.0221401 (PMC6713330; doi:10.1371/journal.pone.0221401)
Supplement: S1 Data — Each folder contains data sets for the TNNP and the BOCF model, respectively. (GZ) [file pone.0221401.s007.gz › Average_Lifetimes(Fig.3)/TNNP/Termination_Times_1280.dat]

          1  1.860000000E+03
          2  3.305000000E+03
          3  3.576500000E+04
          4  1.477600000E+04
          5  3.509000000E+03
          6  2.257800000E+04
          7  2.358000000E+03
          8  4.422999512E+03
          9  4.599000000E+03
         10  7.040000000E+03
         11  1.116500000E+04
         12  2.795999756E+03
         13  1.085500000E+04
         14  1.194099902E+04
         15  2.311400000E+04
         16  2.010000000E+03
         17  5.421000000E+03
         18  7.848000000E+03
         19  1.863000000E+04
         20  2.030800000E+04
         21  9.069999390E+02
         22  1.516599902E+04
         23  1.472599902E+04
         24  2.038400000E+04
         25  4.002000000E+03
         26  4.850000000E+03
         27  9.927000000E+03
         28  3.611100000E+04
         29  5.491000000E+03
         30  5.009000000E+03
         31  6.305000000E+03
         32  1.886999878E+03
         33  1.727000000E+04
         34  3.048299805E+04
         35  7.460999512E+03
         36  7.905999512E+03
         37  6.188000000E+03
         38  1.326399902E+04
         39  1.930900000E+04
         40  1.460000000E+04
         41  1.033300000E+04
         42  8.703999023E+03
         43  1.691200000E+04
         44  1.793399805E+04
         45  7.664000000E+03
         46  1.075300000E+04
         47  5.529000000E+03
         48  8.082999512E+03
         49  2.247899805E+04
         50  3.313000000E+03
          1  1.938000000E+04
          2  3.483700000E+04
          3  1.951000000E+03
          4  5.197999512E+03
          5  2.052000000E+03
          6  8.561999023E+03
          7  2.466100000E+04
          8  3.699999756E+03
          9  2.286999756E+03
         10  2.621000000E+03
         11  3.917600000E+04
         12  7.440000000E+03
         13  2.655000000E+03
         14  2.519000000E+03
         15  1.012700000E+04
         16  4.342000000E+03
         17  1.054400000E+04
         18  1.500599902E+04
         19  1.330000000E+03
         20  6.557999512E+03
         21  3.392000000E+03
         22  1.523000000E+03
         23  8.766000000E+03
         24  2.309299805E+04
         25  1.239500000E+04
         26  8.111000000E+03
         27  3.704900000E+04
         28  2.112000000E+03
         29  1.008199902E+04
         30  8.400000000E+03
         31  9.183000000E+03
         32  7.669999512E+03
         33  1.996500000E+04
         34  3.122900000E+04
         35  1.332799902E+04
         36  6.779900000E+04
         37  3.837000000E+03
         38  1.145300000E+04
         39  8.523000000E+03
         40  1.871400000E+04
         41  6.920000000E+02
         42  1.046500000E+04
         43  2.228000000E+03
         44  7.648000000E+03
         45  6.363999512E+03
         46  1.234000000E+03
         47  1.603199902E+04
         48  1.016400000E+04
         49  2.492000000E+03
         50  2.470999756E+03
          1  6.690000000E+03
          2  8.921000000E+03
          3  7.640000000E+02
          4  2.766000000E+03
          5  2.607000000E+03
          6  7.231000000E+03
          7  1.292500000E+04
          8  1.335500000E+04
          9  2.239300000E+04
         10  3.790999756E+03
         11  7.721000000E+03
         12  6.419000000E+03
         13  8.311000000E+03
         14  7.626000000E+03
         15  1.176199902E+04
         16  8.032000000E+03
         17  1.203000000E+04
         18  6.356000000E+03
         19  6.179799609E+04
         20  8.457000000E+03
         21  1.137999902E+04
         22  5.743999512E+03
         23  4.011000000E+03
         24  9.185000000E+03
         25  1.261699902E+04
         26  3.473100000E+04
         27  1.244700000E+04
         28  2.820300000E+04
         29  2.025000000E+03
         30  9.543000000E+03
         31  2.575800000E+04
         32  9.828000000E+03
         33  1.217000000E+03
         34  1.272000000E+03
         35  6.005999512E+03
         36  5.621000000E+03
         37  1.479799902E+04
         38  5.446000000E+03
         39  7.669000000E+03
         40  1.866100000E+04
         41  1.255399902E+04
         42  5.832000000E+03
         43  4.344000000E+03
         44  5.639000000E+03
         45  2.534000000E+03
         46  3.973699609E+04
         47  1.022300000E+04
         48  4.436000000E+03
         49  7.256999512E+03
         50  1.273400000E+04
          1  7.266999512E+03
          2  1.723100000E+04
          3  3.926999756E+03
          4  3.670500000E+04
          5  3.479000000E+03
          6  1.257800000E+04
          7  3.431000000E+03
          8  1.189800000E+04
          9  6.297000000E+03
         10  1.541200000E+04
         11  2.388400000E+04
         12  1.635199902E+04
         13  1.338400000E+04
         14  3.729000000E+03
         15  6.427000000E+03
         16  4.410999512E+03
         17  3.163700000E+04
         18  3.615000000E+03
         19  4.786000000E+03
         20  1.004000000E+04
         21  1.268500000E+04
         22  4.412000000E+03
         23  1.155000000E+03
         24  6.396999512E+03
         25  1.099499902E+04
         26  2.119500000E+04
         27  1.653000000E+04
         28  2.864200000E+04
         29  7.621000000E+03
         30  1.136600000E+04
         31  7.421000000E+03
         32  2.359300000E+04
         33  2.245400000E+04
         34  2.255000000E+03
         35  1.673600000E+04
         36  7.072000000E+03
         37  2.311000000E+04
         38  3.397700000E+04
         39  1.242100000E+04
         40  9.350999023E+03
         41  9.145999023E+03
         42  1.406699902E+04
         43  7.873000000E+03
         44  2.960999756E+03
         45  1.536100000E+04
         46  5.967999512E+03
         47  2.460799805E+04
         48  3.077999756E+03
         49  1.095000000E+03
         50  1.801999805E+04
