# Supplementary material for: Spontaneous termination of chaotic spiral wave dynamics in human cardiac ion channel models
Source: PLoS One. 2019 Aug 28;14(8):e0221401. doi: 10.1371/journal.pone.0221401 (PMC6713330; doi:10.1371/journal.pone.0221401)
Supplement: S1 Data — Each folder contains data sets for the TNNP and the BOCF model, respectively. (GZ) [file pone.0221401.s007.gz › Average_Lifetimes(Fig.3)/BOCF/Termination_Times_512.dat]

          1  7.405300781E+04
          2  7.759800000E+04
          3  7.990000000E+04
          4  2.154500156E+05
          5  4.571000000E+04
          6  6.882900000E+04
          7  1.286000000E+04
          8  4.316400000E+04
          9  1.308020078E+05
         10  1.101300000E+05
         11  1.191350000E+05
         12  8.294700000E+04
         13  2.652570000E+05
         14  4.249100000E+04
         15  1.156900000E+04
         16  2.371600000E+04
         17  2.791340000E+05
         18  1.943000195E+04
         19  4.239500000E+04
         20  8.543600000E+04
         21  3.688000000E+03
         22  4.098800000E+04
         23  7.316000000E+04
         24  5.808100000E+04
         25  1.248100000E+05
         26  4.882400000E+04
         27  7.981600000E+04
         28  2.613100000E+04
         29  7.979000000E+04
         30  2.075620000E+05
         31  2.956570000E+05
         32  3.074300000E+04
         33  1.082530078E+05
         34  2.908000000E+03
         35  2.503700000E+04
         36  3.594190000E+05
         37  7.777200000E+04
         38  1.298480000E+05
         39  7.941700000E+04
         40  1.822030000E+05
         41  2.105050000E+05
         42  7.536200000E+04
         43  1.305160078E+05
         44  7.036900000E+04
         45  1.911910156E+05
         46  1.048730000E+05
         47  1.897680000E+05
         48  7.350800000E+04
         49  8.720900781E+04
         50  2.952300313E+05
         51  6.589000000E+03
         52  1.899880000E+05
         53  9.149000000E+04
         54  4.890000000E+03
         55  1.573570156E+05
         56  7.845600781E+04
         57  2.999300000E+05
         58  1.762160000E+05
         59  1.774510156E+05
         60  7.520500000E+04
         61  2.305410000E+05
         62  7.028700000E+04
         63  9.983400000E+04
         64  1.286000000E+03
         65  8.759500000E+04
         66  1.575780000E+05
         67  3.979000000E+03
         68  2.119930000E+05
         69  1.651400000E+04
         70  1.198680000E+05
         71  2.063300000E+04
         72  7.717500000E+04
         73  2.470330000E+05
         74  4.478010000E+05
         75  1.220460000E+05
         76  2.495050000E+05
         77  1.156390000E+05
         78  1.621120000E+05
         79  1.025430000E+05
         80  1.769780156E+05
         81  1.216360000E+05
         82  5.021300391E+04
         83  1.051900000E+05
         84  1.704960000E+05
         85  1.387740000E+05
         86  4.529100000E+04
         87  2.477200000E+04
         88  2.483000000E+03
         89  2.486200000E+04
         90  3.582500391E+04
         91  5.595600000E+04
         92  7.328900000E+04
         93  7.745400000E+04
         94  1.578110156E+05
         95  1.963520000E+05
         96  5.508400000E+04
         97  1.509950000E+05
         98  1.521910156E+05
         99  1.506620000E+05
        100  3.629200000E+04
        101  7.404400000E+04
        102  4.405600000E+04
        103  8.835100000E+04
        104  5.303900391E+04
        105  8.572000000E+03
        106  5.380200000E+04
        107  5.783100000E+04
        108  2.688900195E+04
        109  3.311910000E+05
        110  1.684170000E+05
        111  4.660120000E+05
        112  2.139400195E+04
        113  8.360000000E+03
        114  8.018300000E+04
        115  9.390200000E+04
        116  1.132370000E+05
        117  5.309500000E+04
        118  3.029100000E+04
        119  5.131300000E+04
        120  1.259800098E+04
        121  2.478260000E+05
        122  1.171920078E+05
        123  1.933600000E+05
        124  1.135860000E+05
        125  5.379600000E+04
        126  1.145010078E+05
        127  1.600580000E+05
        128  1.474000122E+03
        130  3.971200000E+04
        131  1.265450078E+05
        132  6.326200000E+04
        133  1.022920078E+05
        134  6.335400000E+04
        135  6.915000000E+04
        136  1.861100000E+04
        137  3.460900000E+04
        138  1.259200000E+04
        139  7.766000000E+04
        140  2.762400000E+04
        141  1.280070078E+05
        142  1.644950000E+05
        143  2.342400000E+04
        144  2.526990000E+05
        145  1.811230000E+05
        146  1.555600000E+04
        147  4.522300391E+04
        148  5.378000000E+03
        149  5.771100000E+04
        150  4.494000000E+04
        151  4.829600000E+04
        152  9.968200000E+04
        153  7.298400000E+04
        154  2.471620000E+05
        155  1.862000000E+04
        156  6.135600000E+04
        157  1.294270078E+05
        158  1.645400000E+04
        159  2.518350000E+05
        160  8.159000000E+04
        161  2.472350000E+05
        162  6.114800000E+04
        163  2.453360000E+05
        164  3.916600000E+04
        165  2.190120156E+05
        166  5.797000000E+03
        167  6.046000000E+04
        168  8.063200000E+04
        169  3.402310000E+05
        170  2.587240000E+05
        171  7.544400000E+04
        172  1.749000000E+04
        173  9.838300000E+04
        174  4.278000000E+03
        175  8.616400000E+04
        176  4.367500000E+04
        177  9.189300781E+04
        178  1.262470078E+05
        179  6.763400000E+04
        180  2.072500000E+05
        181  3.532270000E+05
        182  6.570300000E+04
        183  4.329100000E+04
        184  1.533650000E+05
        185  4.291000000E+04
        186  2.527710000E+05
        187  1.627100000E+04
        188  1.351780000E+05
        189  5.030900000E+04
        190  3.719900000E+04
        191  1.164460000E+05
        192  3.933600000E+04
        193  3.173600195E+04
        194  8.754700000E+04
        195  1.878000000E+04
        196  1.138400000E+04
        197  6.682100000E+04
        198  2.400000000E+03
        199  7.163600000E+04
        200  1.614330156E+05
