# Supplementary material for: Spontaneous termination of chaotic spiral wave dynamics in human cardiac ion channel models
Source: PLoS One. 2019 Aug 28;14(8):e0221401. doi: 10.1371/journal.pone.0221401 (PMC6713330; doi:10.1371/journal.pone.0221401)
Supplement: S1 Data — Each folder contains data sets for the TNNP and the BOCF model, respectively. (GZ) [file pone.0221401.s007.gz › Average_Number_Spiral_Waves(Fig.4)/BOCF_2D_Average_PS_Counts.dat]

256 2.029047095290471 1.9234503413814028
288 2.912432184610682 2.3901288613555565
320 5.031434356564343 3.755667554315432
352 5.454079592040796 4.303343377984331
384 5.506174382561744 4.321795816703926
416 5.804757024297571 4.826687184554138
448 9.331116888311168 5.53253691772239
480 11.692855714428557 6.1546254973457435
512 14.942468253174683 7.904709281449548
544 15.447005299470053 7.184920248198627
576 16.58911608839116 8.79246846900484
608 20.47496500349965 9.853507701568647
640 23.43444405559444 8.81456364973113
672 25.560756424357564 11.946495779584229
704 24.935056494350565 9.618452601965789
