# Supplementary material for: Spontaneous termination of chaotic spiral wave dynamics in human cardiac ion channel models
Source: PLoS One. 2019 Aug 28;14(8):e0221401. doi: 10.1371/journal.pone.0221401 (PMC6713330; doi:10.1371/journal.pone.0221401)
Supplement: S1 Data — Each folder contains data sets for the TNNP and the BOCF model, respectively. (GZ) [file pone.0221401.s007.gz › Average_Lifetimes(Fig.3)/TNNP/Termination_Times_1664.dat]

          1  4.386000000E+04
          2  1.463499902E+04
          3  3.671999756E+03
          4  2.162200000E+04
          5  2.494100000E+04
          6  1.410530000E+05
          7  7.850200000E+04
          8  1.946799805E+04
          9  1.108690000E+05
         10  4.010899609E+04
         11  5.074209688E+05
         12  7.298000000E+03
         13  1.332600000E+04
         14  5.129900000E+04
         15  1.284910000E+05
         16  4.299000000E+03
         17  3.159549688E+05
         18  1.371500000E+04
         19  5.220000000E+03
         20  2.554899805E+04
         21  3.092599805E+04
         22  3.725999756E+03
         23  2.441000000E+03
         24  1.063480000E+05
         25  3.402389688E+05
         26  1.143500000E+04
         27  8.089000000E+04
         28  2.452399805E+04
         29  2.174500000E+04
         30  6.303000000E+03
         31  1.005000000E+04
         32  3.983300000E+04
         33  1.628019844E+05
         34  1.329800000E+04
         35  3.431500000E+04
         36  2.701499805E+04
         37  4.557899609E+04
         38  6.139400000E+04
         39  1.031899902E+04
         40  9.101000000E+03
         41  5.092000000E+04
         42  2.362199805E+04
         43  6.231799609E+04
         44  1.547699902E+04
         45  2.411720000E+05
         46  1.930100000E+04
         47  1.661219844E+05
         48  5.168800000E+04
         49  2.338799805E+04
         50  1.061600000E+04
          1  5.584000000E+03
          2  2.657100000E+04
          3  7.727000000E+03
          4  7.930000000E+03
          5  3.358800000E+04
          6  4.225600000E+04
          7  1.297300000E+04
          8  5.983000000E+03
          9  7.125600000E+04
         10  3.085000000E+04
         11  2.348600000E+04
         12  3.140300000E+04
         13  3.082200000E+04
         14  1.169259922E+05
         15  2.194000000E+03
         16  7.163999512E+03
         17  7.344000000E+03
         18  5.342600000E+04
         19  4.446000000E+03
         20  2.365400000E+04
         21  6.551999609E+04
         22  5.780199609E+04
         23  5.661199609E+04
         24  5.481200000E+04
         25  3.477019688E+05
         26  9.307000000E+03
         27  2.299858750E+06
         28  7.233000000E+03
         29  6.376399609E+04
         30  2.488799805E+04
         31  9.134000000E+03
         32  1.284000000E+03
         33  2.691999756E+03
         34  5.646600000E+04
         35  4.033519688E+05
         36  4.977000000E+03
         37  5.471000000E+03
         38  3.717000000E+04
         39  1.133379922E+05
         40  2.317010000E+05
         41  3.306000000E+04
         42  2.172459844E+05
         43  1.436400000E+04
         44  8.276000000E+03
         45  4.101800000E+04
         46  3.670500000E+04
         47  6.383000000E+03
         48  9.337700000E+05
         49  1.039150000E+05
         50  2.392800000E+04
          1  5.845600000E+04
          2  1.512620000E+05
          3  3.462100000E+04
          4  3.950000000E+03
          5  5.370000000E+03
          6  7.768500000E+04
          7  2.874900000E+04
          8  5.434899609E+04
          9  8.286300000E+04
         10  2.606639844E+05
         11  6.867900000E+04
         12  3.786000000E+03
         13  3.942300000E+04
         14  6.339400000E+04
         15  3.870899609E+04
         16  2.553000000E+03
         17  6.707000000E+03
         18  1.451400000E+04
         19  2.915299805E+04
         20  7.251970000E+05
         21  4.009000000E+03
         22  1.637500000E+04
         23  1.257620000E+05
         24  1.731469844E+05
         25  4.777399609E+04
         26  4.520800000E+04
         27  9.654000000E+03
         28  2.163399805E+04
         29  4.906400000E+05
         30  4.594699609E+04
         31  9.426000000E+03
         32  1.203180000E+05
         33  5.868160000E+05
         34  4.447700000E+04
         35  9.882400000E+04
         36  6.331000000E+03
         37  2.915999805E+04
         38  1.400890000E+05
         39  2.743100000E+05
         40  7.268200000E+04
         41  3.044999756E+03
         42  3.878300000E+04
         43  1.766600000E+04
         44  1.895499805E+04
         45  1.564930000E+05
         46  1.189230000E+05
         47  1.359575875E+06
         48  2.579300000E+04
         49  9.743000000E+04
         50  9.546999023E+03
          1  2.624799805E+04
          2  6.260800000E+04
          3  6.674400000E+04
          4  4.971300000E+04
          5  2.385699805E+04
          6  4.954000000E+03
          7  1.803165000E+06
          8  1.411399902E+04
          9  1.378700000E+04
         10  1.624799902E+04
         11  8.582000000E+03
         12  9.370000000E+03
         13  1.877799805E+04
         14  1.253800000E+04
         15  9.398400000E+04
         16  1.596340000E+05
         17  4.165600000E+04
         18  2.348200000E+04
         19  1.056900000E+04
         20  3.131599805E+04
         21  3.977799609E+04
         22  1.426850000E+05
         23  2.750800000E+04
         24  1.894160000E+05
         25  1.991300000E+04
         26  7.656400000E+04
         27  4.472599609E+04
         28  1.568400000E+04
         29  6.289799609E+04
         30  9.827000000E+03
         31  4.836400000E+04
         32  5.971000000E+03
         33  1.261610000E+05
         34  1.135930000E+05
         35  1.027100000E+04
         36  4.562800000E+04
         37  2.335099805E+04
         38  2.852490000E+05
         39  1.599060000E+05
         40  3.596000000E+03
         41  3.256799805E+04
         42  1.401399902E+04
         43  1.553700000E+04
         44  2.556600000E+04
         45  7.627799219E+04
         46  1.466599902E+04
         47  1.855691000E+06
         48  4.611500000E+04
         49  3.453000000E+04
         50  3.304200000E+04
