# Supplementary material for: Spontaneous termination of chaotic spiral wave dynamics in human cardiac ion channel models
Source: PLoS One. 2019 Aug 28;14(8):e0221401. doi: 10.1371/journal.pone.0221401 (PMC6713330; doi:10.1371/journal.pone.0221401)
Supplement: S1 Data — Each folder contains data sets for the TNNP and the BOCF model, respectively. (GZ) [file pone.0221401.s007.gz › Average_Lifetimes(Fig.3)/BOCF/Termination_Times_480.dat]

          1  1.168350000E+05
          2  8.984000000E+03
          3  1.453300000E+04
          4  1.319500000E+05
          5  2.077250000E+05
          6  2.414880000E+05
          7  9.942300000E+04
          8  9.711200000E+04
          9  7.884200000E+04
         10  1.833900000E+04
         11  1.805310000E+05
         12  1.323080000E+05
         13  5.120000000E+03
         14  2.222000195E+04
         15  1.799600000E+04
         16  1.032260000E+05
         17  7.953900000E+04
         18  1.046440000E+05
         19  4.392000000E+03
         20  1.054650000E+05
         21  2.233600195E+04
         22  4.053400391E+04
         23  5.208600000E+04
         24  1.014180000E+05
         25  4.251600000E+04
         26  3.534900391E+04
         27  1.514210000E+05
         28  1.385610156E+05
         29  1.067100000E+05
         30  7.403400000E+04
         31  6.260500000E+04
         32  6.694000000E+03
         33  1.714460000E+05
         34  1.184010000E+05
         35  2.755800000E+04
         36  1.187000000E+03
         37  4.538900000E+04
         38  6.101600000E+04
         39  5.252900391E+04
         40  6.565900000E+04
         41  5.839700000E+04
         42  9.125500000E+04
         43  1.311850156E+05
         44  1.422050000E+05
         45  3.966200000E+04
         46  2.586600000E+04
         47  4.376900000E+04
         48  1.273600000E+04
         49  2.198000000E+03
         50  5.971000000E+03
         51  2.318300000E+04
         52  1.516120000E+05
         53  1.204710000E+05
         54  6.398300000E+04
         55  1.789000000E+03
         56  5.427800000E+04
         57  3.492480000E+05
         58  3.942000000E+03
         59  7.834500781E+04
         60  4.115300000E+04
         61  5.058500000E+04
         62  4.220600000E+04
         63  7.910600000E+04
         64  1.148300000E+04
         65  7.311300000E+04
         66  6.088400000E+04
         67  4.477700000E+04
         68  1.303050000E+05
         69  3.481500000E+04
         70  4.787400000E+04
         71  1.805900000E+04
         72  1.984100000E+04
         73  3.722100000E+04
         74  2.627900195E+04
         75  8.386500781E+04
         76  4.502400000E+04
         77  5.816500000E+04
         78  2.037030000E+05
         79  1.032100000E+05
         80  4.732000488E+03
         81  1.017090000E+05
         82  2.317200000E+04
         83  1.168000000E+04
         84  1.423180000E+05
         85  7.177800000E+04
         86  6.060000000E+04
         87  8.077000000E+03
         88  4.791000000E+04
         89  6.531800000E+04
         90  7.039100000E+04
         91  2.672180000E+05
         92  2.559110000E+05
         93  2.846300000E+04
         94  8.742900000E+04
         95  6.456600000E+04
         96  1.894460000E+05
         97  6.618200000E+04
         98  8.480400781E+04
         99  7.552600000E+04
        100  8.007700000E+04
        101  2.858000000E+04
        102  2.289500000E+04
        103  1.556700000E+04
        104  4.246200000E+04
        105  4.534000000E+03
        106  1.619290156E+05
        107  1.144950000E+05
        108  8.567400000E+04
        109  1.065410000E+05
        110  4.460400000E+04
        111  2.721900195E+04
        112  3.037600000E+04
        113  4.522200000E+04
        114  1.168000000E+03
        115  1.274900000E+04
        116  9.868000000E+03
        117  6.687400000E+04
        118  4.324400000E+04
        119  1.348900000E+04
        120  2.603800000E+04
        121  3.783100000E+04
        122  5.803600391E+04
        123  2.334600000E+04
        124  8.038300781E+04
        125  1.460290000E+05
        126  8.540000610E+02
        127  4.133500000E+04
        128  7.846400000E+04
        129  3.823100391E+04
        130  9.040600781E+04
        131  5.233200000E+04
        132  4.185000000E+04
        133  5.156600000E+04
        134  4.579000000E+04
        135  6.608300000E+04
        136  2.477100195E+04
        137  2.775000195E+04
        138  1.926870000E+05
        139  5.976500000E+04
        140  5.083000000E+04
        141  1.944500000E+04
        142  5.107500000E+04
        143  1.028720000E+05
        144  1.031050000E+05
        145  1.624560000E+05
        146  1.495570000E+05
        147  1.639660000E+05
        148  5.152200000E+04
        149  5.340000000E+03
        150  1.186770000E+05
        151  6.171100000E+04
        152  2.843900000E+04
        153  4.628400391E+04
        154  7.225100781E+04
        155  6.727600000E+04
        156  1.476580000E+05
        157  7.034400781E+04
        158  1.086800000E+04
        159  2.067300000E+04
        160  7.153000488E+03
        161  2.802090000E+05
        162  2.581900000E+04
        163  3.428500391E+04
        164  1.620100098E+04
        165  3.270400000E+04
        166  1.110490078E+05
        167  8.038400000E+04
        168  3.807000244E+03
        169  2.437000195E+04
        170  3.529700391E+04
        171  1.966950000E+05
        172  1.496900000E+04
        173  9.998100000E+04
        174  1.827800000E+04
        175  2.242600000E+04
        176  1.239460000E+05
        177  3.871800000E+04
        178  4.178300391E+04
        179  1.242530000E+05
        180  1.933430156E+05
        181  1.459610000E+05
        182  1.373970000E+05
        183  5.815200000E+04
        184  8.965400000E+04
        185  4.228600391E+04
        186  5.306100391E+04
        187  8.427500781E+04
        188  5.970600000E+04
        189  2.156170000E+05
        190  5.750300000E+04
        191  1.401999878E+03
        192  9.633200000E+04
        193  6.826500000E+04
        194  9.540000000E+03
        195  1.217700000E+04
        196  1.700000000E+02
        197  4.649000000E+04
        198  2.906800000E+04
        199  2.506200000E+04
        200  1.931600000E+04
