# Supplementary material for: Spontaneous termination of chaotic spiral wave dynamics in human cardiac ion channel models
Source: PLoS One. 2019 Aug 28;14(8):e0221401. doi: 10.1371/journal.pone.0221401 (PMC6713330; doi:10.1371/journal.pone.0221401)
Supplement: S1 Data — Each folder contains data sets for the TNNP and the BOCF model, respectively. (GZ) [file pone.0221401.s007.gz › Average_Lifetimes(Fig.3)/BOCF/Termination_Times_672.dat]

          1  1.197496000E+06
          2  6.629730625E+05
          3  2.292492000E+06
          4  9.811235000E+06
          5  4.587206000E+06
          6  7.776953500E+06
          7  1.990520125E+06
          8  1.513287000E+06
          9  1.548875000E+06
         10  4.581552000E+06
         11  9.412726000E+06
         12  7.344280500E+06
         13  5.230519000E+06
         14  2.067293000E+06
         15  4.604800000E+05
         16  2.956884000E+06
         17  7.753241500E+06
         18  1.083133000E+06
         19  1.974200000E+05
         20  2.962958250E+06
         21  7.722989500E+06
         22  1.676580000E+05
         23  2.567250000E+05
         24  4.154610000E+06
         25  4.628043000E+06
         26  3.483085000E+06
         27  5.892107500E+06
         28  1.929824000E+06
         29  2.182260000E+05
         30  1.541248125E+06
         31  3.565074000E+06
         32  3.809639750E+06
         33  6.667924000E+06
         34  3.215829000E+06
         35  4.911798500E+06
         36  8.739750000E+05
         37  1.589029000E+06
         38  7.206182500E+06
         39  3.970790000E+05
         40  9.463196000E+06
         41  1.870469125E+06
         42  4.012204000E+06
         43  2.738813250E+06
         44  1.943353125E+06
         45  1.452898900E+07
         46  6.027955000E+06
         47  1.207034000E+06
         48  1.260312125E+06
         49  1.593725000E+06
         50  1.297964000E+06
         51  5.375023500E+06
         52  4.833310313E+05
         53  1.203600200E+07
         54  2.863214250E+06
         55  1.938478875E+06
         56  1.990959000E+06
         57  5.408021000E+06
         58  1.877677875E+06
         59  1.134045600E+07
         60  2.540347750E+06
         61  4.037556250E+06
         62  1.459264125E+06
         63  1.359244000E+07
         64  1.728291000E+06
         65  8.287500000E+05
         66  2.053029875E+06
         67  3.663331750E+06
         68  9.004710000E+05
         69  1.297845125E+06
         70  1.617977125E+06
         71  8.998226000E+06
         72  3.552140000E+05
         73  4.169082000E+06
         74  1.018831000E+06
         75  2.492156000E+06
         76  3.866560000E+05
         77  8.163149500E+06
         78  4.601524000E+06
         79  7.359000000E+05
         80  4.423499000E+06
         81  8.150620000E+06
         82  1.607071000E+06
         83  3.641526750E+06
         84  5.051239000E+06
         85  6.715929000E+06
         86  1.012602000E+06
         87  1.653472000E+06
         88  4.175736000E+06
         89  1.271199100E+07
         90  3.579940000E+05
         91  2.429619000E+06
         92  1.639398000E+06
         93  2.198113000E+06
         94  3.487662250E+06
         95  2.290677000E+06
         96  1.300856000E+06
         97  8.164838500E+06
         98  2.532180750E+06
         99  3.886700000E+05
        100  1.276995000E+06
        101  2.910830000E+06
        102  6.593355500E+06
        103  6.187376000E+06
        104  1.867459200E+07
        105  2.526021000E+06
        106  7.726360000E+06
        107  1.746849000E+06
        108  4.162185250E+06
        109  9.626544000E+06
        110  4.437800000E+05
        111  7.861355500E+06
        112  2.090860800E+07
        113  7.005430000E+05
        114  1.351516900E+07
        115  1.502271000E+06
        116  3.870648250E+06
        117  4.528328000E+06
        118  1.819800000E+04
        119  1.783723000E+06
        120  2.530957250E+06
        121  2.989198250E+06
        122  3.026213000E+06
        123  3.867524250E+06
        124  1.869614000E+06
        125  1.624082000E+06
        126  6.308120000E+05
        127  4.920195000E+06
        128  2.277717600E+07
        129  4.208181000E+06
        130  2.407301000E+06
        131  2.503450000E+05
        132  2.698804250E+06
        133  7.896860625E+05
        134  8.312000781E+04
        135  3.964707000E+06
        136  5.116274500E+06
        137  4.748951000E+06
        138  3.512478750E+06
        139  1.312792000E+06
        140  8.956400000E+05
        141  1.658140125E+06
        142  3.979270000E+06
        143  3.261342250E+06
        144  1.911959125E+06
        145  8.007490000E+05
        146  2.747100250E+06
        147  5.897700000E+04
        148  1.647940000E+05
        149  5.808242000E+06
        150  2.781627000E+06
        151  1.054334000E+06
        152  7.634490000E+05
        153  5.815345000E+06
        154  2.371078000E+06
        155  3.720639250E+06
        156  2.139038000E+06
        157  3.883667000E+06
        158  1.384085000E+06
        159  5.762776000E+06
        160  9.198237000E+06
        161  7.925222000E+06
        162  8.065999500E+06
        163  7.876960625E+05
        164  8.523330000E+05
        165  1.520437000E+06
        166  4.702780000E+05
        167  3.187250000E+06
        168  1.925833000E+06
        169  1.324876900E+07
        170  1.374093000E+06
        171  9.605850000E+05
        172  2.860970000E+05
        173  8.946476000E+06
        174  2.044572125E+06
        175  1.843628125E+06
        176  6.485310000E+05
        177  2.389710000E+05
        178  2.360175000E+06
        179  9.974620000E+05
        180  3.863275250E+06
        181  3.476617250E+06
        182  1.895190125E+06
        183  4.264650000E+05
        184  5.217120000E+05
        185  8.502983000E+06
        186  2.974997250E+06
        187  4.172600391E+04
        188  2.779111250E+06
        189  1.325214000E+06
        190  2.498931250E+06
        191  4.536348500E+06
        192  1.854721875E+06
        193  9.823500000E+05
        194  3.094730000E+06
        195  2.427344000E+06
        196  1.578158000E+06
        197  1.550616000E+06
        198  6.421823000E+06
        199  8.109474500E+06
        200  4.218590000E+05
