# Supplementary material for: Spontaneous termination of chaotic spiral wave dynamics in human cardiac ion channel models
Source: PLoS One. 2019 Aug 28;14(8):e0221401. doi: 10.1371/journal.pone.0221401 (PMC6713330; doi:10.1371/journal.pone.0221401)
Supplement: S1 Data — Each folder contains data sets for the TNNP and the BOCF model, respectively. (GZ) [file pone.0221401.s007.gz › Average_Lifetimes(Fig.3)/BOCF/Termination_Times_704.dat]

          1  4.767451000E+06
          2  6.928030000E+05
          3  2.014000125E+06
          4  1.612306000E+06
          5  2.358081000E+06
          6  2.377446400E+07
          7  2.820429000E+06
          8  1.219734000E+06
          9  4.909739000E+06
         10  3.287830750E+06
         11  2.522958250E+06
         12  8.001393000E+06
         13  4.569769000E+06
         14  1.574160500E+07
         15  8.958744000E+06
         16  8.072840000E+05
         17  1.725797000E+06
         18  2.777025250E+06
         19  9.900146000E+06
         20  6.144140000E+05
         21  5.313695000E+06
         22  1.418794000E+06
         23  3.789850000E+05
         24  2.142757600E+07
         25  6.532953500E+06
         26  2.799355400E+07
         27  4.209942500E+06
         28  5.293229000E+06
         29  1.373640000E+05
         30  8.444580000E+05
         31  1.390316200E+07
         32  9.843230000E+05
         33  1.877474000E+06
         34  6.198870000E+05
         35  9.502843000E+06
         36  1.723509800E+07
         37  1.109709125E+06
         38  7.903880500E+06
         39  1.010150000E+07
         40  1.113764500E+07
         41  1.319239700E+07
         42  7.309200000E+05
         43  1.873480000E+06
         44  3.779416000E+06
         45  2.735820000E+06
         46  3.100740600E+07
         47  9.177170000E+05
         48  3.577693000E+06
         49  1.080510000E+06
         50  1.698225875E+06
         51  1.410138000E+07
         52  3.559000000E+05
         53  2.637433000E+06
         54  9.418085000E+06
         55  6.360860000E+05
         56  7.106759000E+06
         57  3.865391000E+06
         58  1.144646700E+07
         59  4.361793000E+06
         60  2.715411000E+06
         61  8.315312000E+06
         62  1.050551700E+07
         63  1.937285600E+07
         64  7.459052000E+06
         65  6.647929000E+06
         66  6.697370000E+05
         67  7.666942000E+06
         68  5.053980000E+05
         69  1.210687500E+07
         70  5.587746000E+06
         71  9.446072000E+06
         72  2.117507600E+07
         73  3.940635250E+06
         74  1.278512000E+06
         75  1.549944000E+06
         76  6.099129000E+06
         77  1.504346000E+06
         78  4.446040500E+06
         79  7.024270000E+06
         80  1.082709600E+07
         81  2.414951400E+07
         82  1.538158125E+06
         83  5.458190000E+05
         84  9.014933000E+06
         85  3.697370750E+06
         86  9.901640000E+05
         87  1.497125000E+06
         88  1.014350800E+07
         89  1.031977063E+06
         90  9.659042000E+06
         91  3.114215000E+06
         92  1.013316400E+07
         93  1.367895500E+07
         94  3.714565250E+06
         95  5.907703000E+06
         96  5.013950000E+06
         97  3.807929250E+06
         98  7.298605500E+06
         99  2.344027000E+06
        100  1.497204900E+07
        101  1.134065500E+07
        102  9.026890000E+05
        103  2.869857000E+06
        104  1.639983125E+06
        105  1.317195400E+07
        106  5.236570313E+05
        107  1.888760000E+07
        108  7.145065500E+06
        109  3.567680000E+05
        110  1.300246125E+06
        111  5.217338500E+06
        112  8.159812500E+06
        113  2.955697000E+06
        114  5.693100391E+04
        115  2.016309875E+06
        116  3.531780000E+05
        117  2.483936250E+06
        118  3.395206000E+06
        119  5.643331000E+06
        120  1.214336000E+06
        121  1.065297600E+07
        122  3.082622000E+06
        123  1.074650000E+05
        124  4.545756000E+06
        125  2.177520800E+07
        126  5.831410000E+06
        127  3.437125750E+06
        128  1.195623100E+07
        129  3.072067000E+06
        130  9.637148000E+06
        131  2.485151250E+06
        132  1.553409125E+06
        133  1.882144000E+06
        134  3.320408000E+06
        135  2.945305250E+06
        136  7.542221000E+06
        137  3.088761000E+06
        138  1.096329400E+07
        139  1.692233400E+07
        140  6.412150000E+05
        141  3.842812250E+06
        142  2.033588000E+07
        143  3.856624750E+06
        144  4.212970000E+05
        145  2.721912000E+06
        146  2.243984000E+06
        147  4.431644000E+06
        148  2.065116125E+06
        149  1.602800000E+04
        150  8.369070500E+06
        151  5.188174000E+06
        152  2.845138000E+06
        153  9.663004000E+06
        154  1.324858000E+07
        155  8.447732000E+06
        156  9.944518000E+06
        157  2.331836000E+06
        158  2.783438000E+06
        159  2.752214400E+07
        160  3.281520000E+06
        161  3.602284000E+06
        162  5.000585000E+06
        163  8.613723000E+06
        164  2.329175750E+06
        165  6.374194500E+06
        166  1.614336000E+06
        167  6.563803000E+06
        168  2.196497250E+06
        169  3.872556000E+06
        170  2.657224000E+06
        171  5.219550313E+05
        172  7.719929000E+06
        173  5.696995000E+06
        174  5.439980625E+05
        175  9.910303000E+06
        176  2.034940000E+06
        177  4.704100000E+06
        178  1.594645400E+07
        179  1.263851000E+06
        180  9.332739000E+06
        181  6.961635000E+06
        182  3.754537750E+06
        183  9.138789000E+06
        184  1.160330000E+05
        185  1.993599800E+07
        186  8.027461500E+06
        187  1.511355000E+06
        188  8.944915000E+06
        189  7.573060000E+05
        190  3.249675250E+06
        191  1.060741100E+07
        192  4.085236800E+07
        193  9.439517000E+06
        194  5.583129000E+06
        195  7.105340000E+05
        196  7.070900000E+04
        197  1.009218000E+06
        198  6.919320000E+05
        199  4.972623500E+06
        200  5.395731500E+06
