# Supplementary material for: Spontaneous termination of chaotic spiral wave dynamics in human cardiac ion channel models
Source: PLoS One. 2019 Aug 28;14(8):e0221401. doi: 10.1371/journal.pone.0221401 (PMC6713330; doi:10.1371/journal.pone.0221401)
Supplement: S1 Data — Each folder contains data sets for the TNNP and the BOCF model, respectively. (GZ) [file pone.0221401.s007.gz › Average_Lifetimes(Fig.3)/BOCF/Termination_Times_640.dat]

          1  2.157305000E+06
          2  5.972200000E+04
          3  4.846210000E+05
          4  7.984170625E+05
          5  3.632740000E+05
          6  8.385130000E+05
          7  1.294937000E+06
          8  1.935152125E+06
          9  3.098300000E+04
         10  9.769270000E+05
         11  5.362140000E+05
         12  1.154921000E+06
         13  1.134800000E+05
         14  2.472834000E+06
         15  2.147932000E+06
         16  3.852640000E+05
         17  8.626150625E+05
         18  8.631600625E+05
         19  8.044000488E+03
         20  3.168380313E+05
         21  2.785148000E+06
         22  2.824742250E+06
         23  5.527720000E+06
         24  6.651671500E+06
         25  2.915870313E+05
         26  1.037350000E+06
         27  1.754950000E+05
         28  2.058992000E+06
         29  1.736990156E+05
         30  4.579220000E+05
         31  1.778642125E+06
         32  4.773070000E+05
         33  9.713060000E+05
         34  6.432230000E+05
         35  2.673203000E+06
         36  7.285700000E+04
         37  2.316395000E+06
         38  2.956769000E+06
         39  1.853009000E+06
         40  3.948230313E+05
         41  1.391720156E+05
         42  6.284000000E+05
         43  7.617230000E+05
         44  3.967028000E+06
         45  1.045018000E+06
         46  1.062093125E+06
         47  3.635905750E+06
         48  3.473449750E+06
         49  7.425062000E+06
         50  6.438330000E+05
         51  2.686210000E+05
         52  1.647205000E+06
         53  2.738724000E+06
         54  2.113056000E+06
         55  3.270866000E+06
         56  6.662900000E+05
         57  2.652256000E+06
         58  8.837240000E+05
         59  1.503516000E+06
         60  3.104280313E+05
         61  1.664584000E+06
         62  1.818199000E+06
         63  1.237520125E+06
         64  8.247300000E+04
         65  3.606360313E+05
         66  5.243950625E+05
         67  2.255206000E+06
         68  5.317470000E+05
         69  1.350370000E+05
         70  4.649420313E+05
         71  1.991695125E+06
         72  3.986748000E+06
         73  8.394580000E+05
         74  4.649500000E+05
         75  1.481789000E+06
         76  5.787550000E+05
         77  1.277605000E+06
         78  2.159876000E+06
         79  6.341100000E+05
         80  5.567682000E+06
         81  5.417150500E+06
         82  4.172840000E+06
         83  1.090809000E+06
         84  3.718509000E+06
         85  2.567920000E+05
         86  1.334510000E+06
         87  5.097010000E+05
         88  4.255030313E+05
         89  3.663180000E+05
         90  1.339678125E+06
         91  7.108120000E+05
         92  2.979318000E+06
         93  1.040136000E+06
         94  6.209900625E+05
         95  1.787840156E+05
         96  3.489500000E+04
         97  2.066050000E+06
         98  2.247169000E+06
         99  5.660161000E+06
        100  3.174964000E+06
        101  1.042872000E+06
        102  4.048782000E+06
        103  2.494096000E+06
        104  2.178717250E+06
        105  1.343282125E+06
        106  1.381130000E+05
        107  2.127027000E+06
        108  9.998010000E+05
        109  1.098513000E+06
        110  4.469660000E+05
        111  4.235700000E+05
        112  3.703380313E+05
        113  5.385680000E+05
        114  4.038560000E+05
        115  4.832412500E+06
        116  4.578930000E+05
        117  2.945690000E+05
        118  7.452340625E+05
        119  1.518640125E+06
        120  8.508850625E+05
        121  6.326470000E+05
        122  6.565680000E+05
        123  1.598390000E+05
        124  2.299247250E+06
        125  4.438626000E+06
        126  2.739234000E+06
        127  1.949733000E+06
        128  1.881670000E+05
        129  2.870492250E+06
        130  2.259997250E+06
        131  2.701592250E+06
        132  2.706600000E+04
        133  1.510310000E+05
        134  2.860130000E+05
        135  1.918000000E+03
        136  1.458953000E+06
        137  3.110870313E+05
        138  2.764920000E+05
        139  1.554300000E+05
        140  9.080900000E+05
        141  1.104800098E+04
        142  3.665200000E+05
        143  1.771394125E+06
        144  6.465950000E+05
        145  8.045510625E+05
        146  3.844000000E+04
        147  6.323400000E+04
        148  2.362030000E+05
        149  6.250460000E+05
        150  5.899950000E+05
        151  1.149508000E+06
        152  4.991905000E+06
        153  2.283065000E+06
        154  2.484804000E+06
        155  1.162291000E+06
        156  8.585910625E+05
        157  1.233300000E+04
        158  1.781935000E+06
        159  1.170549000E+06
        160  3.025387000E+06
        161  4.436751000E+06
        162  7.689980000E+05
        163  2.531340000E+06
        164  1.644650156E+05
        165  3.930297000E+06
        166  2.308104000E+06
        167  1.144542000E+06
        168  1.128780078E+05
        169  1.427724125E+06
        170  1.140833125E+06
        171  5.277705500E+06
        172  4.112255000E+06
        173  3.239470000E+05
        174  9.422940000E+05
        175  8.048080000E+05
        176  1.352097000E+06
        177  1.042527800E+07
        178  4.215940000E+06
        179  5.588400000E+05
        180  1.160280000E+06
        181  2.203093000E+06
        182  1.207105125E+06
        183  4.153730313E+05
        184  1.582964000E+06
        185  2.176480000E+05
        186  7.268920000E+05
        187  8.464690000E+05
        188  1.220266000E+06
        189  3.043460000E+05
        190  3.345378000E+06
        191  1.428363125E+06
        192  5.369700625E+05
        193  1.098132125E+06
        194  6.408610000E+05
        195  2.368297000E+06
        196  3.784208000E+06
        197  4.880040000E+05
        198  2.874924000E+06
        199  3.369590313E+05
        200  3.483270000E+05
