# Supplementary material for: Spontaneous termination of chaotic spiral wave dynamics in human cardiac ion channel models
Source: PLoS One. 2019 Aug 28;14(8):e0221401. doi: 10.1371/journal.pone.0221401 (PMC6713330; doi:10.1371/journal.pone.0221401)
Supplement: S1 Data — Each folder contains data sets for the TNNP and the BOCF model, respectively. (GZ) [file pone.0221401.s007.gz › Average_Number_Spiral_Waves(Fig.4)/TNNP_2D_Average_PS_Counts.dat]

1024 4.824747550489902 3.585578288355187
1152 6.094165583441656 3.922498356512555
1280 7.340678432156785 5.0450910601596926
1408 9.44050594940506 5.886093398378942
1536 11.294160291985401 6.6512181937545956
1664 14.469525761855953 7.898996309280389
896 4.355903819236152 3.0967626886988593
