# Supplementary material for: Spontaneous termination of chaotic spiral wave dynamics in human cardiac ion channel models
Source: PLoS One. 2019 Aug 28;14(8):e0221401. doi: 10.1371/journal.pone.0221401 (PMC6713330; doi:10.1371/journal.pone.0221401)
Supplement: S1 Data — Each folder contains data sets for the TNNP and the BOCF model, respectively. (GZ) [file pone.0221401.s007.gz › Average_Lifetimes(Fig.3)/TNNP/termination_times_TNNP.dat]

3.211264000000000669e+04 2.664503785641019022e+03 9.999135675670882506e+01
4.194304000000000815e+04 3.916561744975495458e+03 1.149083463376765479e+02
5.308416000000000349e+04 4.968919119674387730e+03 6.048949823033022000e+01
6.553600000000000000e+04 1.025583716641660249e+04 1.036653506334585160e+02
7.929856000000001222e+04 1.616637572011743214e+04 1.794795100716970921e+02
9.437184000000002561e+04 2.409597885345834948e+04 7.991189064532359225e+02
1.107558400000000111e+05 6.103930682868815347e+04 3.868886356324529061e+03
